# Supplementary material for: Weighted gene co-expression network analysis reveals key module and hub genes associated with the anthocyanin biosynthesis in maize pericarp
Source: Front Plant Sci. 2022 Oct 31;13:1013412. doi: 10.3389/fpls.2022.1013412 (PMC9661197; doi:10.3389/fpls.2022.1013412)
Supplement: Supplementary Table 1 — All genes identified by transcriptome analysis and their distribution on chromosomes. [file Table_1.xlsx]

## Sheet: Table S1 All genes identified b
Gene_id	chromosome	Strand	start	end	length
ENSRNA049437471	1	-	2815814	2815887	74
ENSRNA049437473	1	-	2998702	2998773	72
ENSRNA049437518	1	-	5888817	5888890	74
ENSRNA049437607	1	-	10109832	10109903	72
ENSRNA049437614	1	-	10573120	10573190	71
ENSRNA049437658	1	-	18379795	18379867	73
ENSRNA049437881	1	-	57260575	57260656	82
ENSRNA049437912	1	-	60934860	60934931	72
ENSRNA049437967	1	-	75697606	75697678	73
ENSRNA049438083	1	-	96159180	96159253	74
ENSRNA049438128	1	-	97371800	97371872	73
ENSRNA049438140	1	-	100647463	100647533	71
ENSRNA049438262	1	-	159024666	159024738	73
ENSRNA049438276	1	-	159024831	159024903	73
ENSRNA049438309	1	-	168610719	168610792	74
ENSRNA049438321	1	-	168630530	168630603	74
ENSRNA049438363	1	-	174833883	174833956	74
ENSRNA049438404	1	-	192004596	192004668	73
ENSRNA049438418	1	-	200674711	200674783	73
ENSRNA049438546	1	-	230206732	230206804	73
ENSRNA049438552	1	-	230528661	230528733	73
ENSRNA049438664	1	-	263685913	263685983	71
ENSRNA049438710	1	-	273664916	273664988	73
ENSRNA049438763	1	-	284499794	284499865	72
ENSRNA049438777	1	-	286214718	286214791	74
ENSRNA049438795	1	-	287675049	287675122	74
ENSRNA049438847	1	-	291822201	291822271	71
ENSRNA049438855	1	-	298536171	298536243	73
ENSRNA049438872	1	-	298761145	298761218	74
ENSRNA049438884	1	-	302140275	302140346	72
ENSRNA049438894	1	-	302365564	302365637	74
ENSRNA049438906	1	-	302374104	302374185	82
ENSRNA049438956	1	+	291181368	291181439	72
ENSRNA049438965	1	+	291181118	291181189	72
ENSRNA049439000	1	+	288720984	288721057	74
ENSRNA049439015	1	+	287532662	287532733	72
ENSRNA049439029	1	+	287343232	287343303	72
ENSRNA049439064	1	+	276671704	276671776	73
ENSRNA049439167	1	+	256484420	256484493	74
ENSRNA049439213	1	+	253265493	253265565	73
ENSRNA049439227	1	+	253262033	253262105	73
ENSRNA049439244	1	+	252796432	252796503	72
ENSRNA049439289	1	+	249590584	249590656	73
ENSRNA049439300	1	+	244517985	244518067	83
ENSRNA049439367	1	+	230234648	230234720	73
ENSRNA049439420	1	+	209580187	209580258	72
ENSRNA049439530	1	+	192679623	192679695	73
ENSRNA049439609	1	+	148397588	148397659	72
ENSRNA049439691	1	+	112814381	112814454	74
ENSRNA049439730	1	+	96473604	96473677	74
ENSRNA049439764	1	+	90965548	90965618	71
ENSRNA049439777	1	+	90965218	90965288	71
ENSRNA049439822	1	+	67038124	67038195	72
ENSRNA049439996	1	+	42763172	42763245	74
ENSRNA049440072	1	+	12353064	12353147	84
ENSRNA049440088	1	+	4364145	4364217	73
ENSRNA049440136	3	-	4599115	4599187	73
ENSRNA049440167	3	-	12982954	12983035	82
ENSRNA049440219	3	-	17270936	17271009	74
ENSRNA049440232	3	-	21798617	21798690	74
ENSRNA049440238	3	-	21807442	21807515	74
ENSRNA049440259	3	-	29585570	29585642	73
ENSRNA049440276	3	-	31710296	31710378	83
ENSRNA049440360	3	-	62236115	62236188	74
ENSRNA049440434	3	-	125970013	125970085	73
ENSRNA049440447	3	-	129404039	129404110	72
ENSRNA049440535	3	-	148106534	148106613	80
ENSRNA049440572	3	-	169004888	169004961	74
ENSRNA049440629	3	-	182649256	182649328	73
ENSRNA049440693	3	-	196938375	196938446	72
ENSRNA049440749	3	-	210771432	210771504	73
ENSRNA049440843	3	-	234238988	234239072	85
ENSRNA049440873	3	+	233462748	233462819	72
ENSRNA049440883	3	+	233460987	233461060	74
ENSRNA049440947	3	+	218263376	218263449	74
ENSRNA049440969	3	+	213107847	213107928	82
ENSRNA049441024	3	+	203279322	203279394	73
ENSRNA049441066	3	+	198369675	198369760	86
ENSRNA049441166	3	+	177342233	177342304	72
ENSRNA049441180	3	+	173184614	173184695	82
ENSRNA049441214	3	+	158649813	158649885	73
ENSRNA049441235	3	+	148108082	148108154	73
ENSRNA049441268	3	+	142564023	142564096	74
ENSRNA049441281	3	+	142558742	142558815	74
ENSRNA049441288	3	+	142526410	142526483	74
ENSRNA049441297	3	+	142524514	142524587	74
ENSRNA049441317	3	+	142492881	142492954	74
ENSRNA049441369	3	+	133866998	133867069	72
ENSRNA049441413	3	+	81490802	81490873	72
ENSRNA049441496	3	+	48427521	48427592	72
ENSRNA049441530	3	+	33394894	33394967	74
ENSRNA049441594	3	+	2017886	2017958	73
ENSRNA049441606	3	+	1288605	1288686	82
ENSRNA049441657	2	-	23330437	23330508	72
ENSRNA049441695	2	-	28092488	28092560	73
ENSRNA049441729	2	-	30054952	30055025	74
ENSRNA049441754	2	-	36858697	36858779	83
ENSRNA049441770	2	-	45215473	45215545	73
ENSRNA049441819	2	-	50750329	50750401	73
ENSRNA049441904	2	-	70263777	70263848	72
ENSRNA049441950	2	-	98043428	98043499	72
ENSRNA049442036	2	-	157732688	157732759	72
ENSRNA049442047	2	-	157768220	157768293	74
ENSRNA049442071	2	-	163611414	163611497	84
ENSRNA049442135	2	-	175171417	175171489	73
ENSRNA049442148	2	-	175598472	175598545	74
ENSRNA049442171	2	-	176905020	176905091	72
ENSRNA049442230	2	-	183511748	183511820	73
ENSRNA049442300	2	-	194744417	194744490	74
ENSRNA049442311	2	-	194919186	194919257	72
ENSRNA049442349	2	-	199183498	199183569	72
ENSRNA049442419	2	-	204943527	204943599	73
ENSRNA049442454	2	-	217009595	217009668	74
ENSRNA049442482	2	-	216504631	216504704	74
ENSRNA049442494	2	-	216504464	216504537	74
ENSRNA049442509	2	-	217455594	217455667	74
ENSRNA049442590	2	-	220035678	220035751	74
ENSRNA049442601	2	-	220036150	220036223	74
ENSRNA049442624	2	-	220036622	220036695	74
ENSRNA049442640	2	-	220037094	220037167	74
ENSRNA049442661	2	-	220037566	220037639	74
ENSRNA049442682	2	-	220038038	220038111	74
ENSRNA049442701	2	-	220038510	220038583	74
ENSRNA049442711	2	-	220038982	220039055	74
ENSRNA049442725	2	-	220039454	220039527	74
ENSRNA049442735	2	-	220039926	220039999	74
ENSRNA049442750	2	-	220040398	220040471	74
ENSRNA049442753	2	-	220040870	220040943	74
ENSRNA049442759	2	-	220041342	220041415	74
ENSRNA049442767	2	-	220041814	220041887	74
ENSRNA049442774	2	-	220042286	220042359	74
ENSRNA049442786	2	-	220042758	220042831	74
ENSRNA049442798	2	-	220043230	220043303	74
ENSRNA049442804	2	-	220043702	220043775	74
ENSRNA049442814	2	-	220044174	220044247	74
ENSRNA049442822	2	-	220044646	220044719	74
ENSRNA049442831	2	-	220045118	220045191	74
ENSRNA049442838	2	-	220045590	220045663	74
ENSRNA049442848	2	-	220046062	220046135	74
ENSRNA049442855	2	-	220046534	220046607	74
ENSRNA049442862	2	-	220047006	220047079	74
ENSRNA049442884	2	-	220047950	220048023	74
ENSRNA049442894	2	-	220048422	220048495	74
ENSRNA049442905	2	-	220048894	220048967	74
ENSRNA049442915	2	-	220049839	220049912	74
ENSRNA049442934	2	-	220050782	220050855	74
ENSRNA049442941	2	-	220051253	220051326	74
ENSRNA049442949	2	-	220052198	220052271	74
ENSRNA049442959	2	-	220052670	220052743	74
ENSRNA049442971	2	-	220053149	220053222	74
ENSRNA049442979	2	-	220053620	220053693	74
ENSRNA049442989	2	-	220054092	220054165	74
ENSRNA049443000	2	-	220061965	220062038	74
ENSRNA049443007	2	-	220062444	220062517	74
ENSRNA049443014	2	-	220062915	220062988	74
ENSRNA049443029	2	-	220063859	220063932	74
ENSRNA049443039	2	-	220064330	220064403	74
ENSRNA049443050	2	-	220064802	220064875	74
ENSRNA049443058	2	-	220065745	220065818	74
ENSRNA049443070	2	-	220066217	220066290	74
ENSRNA049443077	2	-	220066687	220066760	74
ENSRNA049443081	2	-	220067159	220067232	74
ENSRNA049443083	2	-	220076505	220076578	74
ENSRNA049443089	2	-	220076976	220077049	74
ENSRNA049443220	2	+	244404199	244404272	74
ENSRNA049443234	2	+	241903099	241903169	71
ENSRNA049443253	2	+	240834597	240834670	74
ENSRNA049443270	2	+	240477322	240477394	73
ENSRNA049443287	2	+	237257891	237257964	74
ENSRNA049443307	2	+	236432776	236432847	72
ENSRNA049443319	2	+	236211091	236211163	73
ENSRNA049443354	2	+	235122953	235123024	72
ENSRNA049443370	2	+	235111439	235111510	72
ENSRNA049443391	2	+	232677589	232677662	74
ENSRNA049443450	2	+	223632804	223632885	82
ENSRNA049443461	2	+	223153770	223153843	74
ENSRNA049443478	2	+	222362251	222362322	72
ENSRNA049443507	2	+	220382167	220382239	73
ENSRNA049443525	2	+	219354248	219354319	72
ENSRNA049443537	2	+	219037552	219037639	88
ENSRNA049443552	2	+	217255128	217255199	72
ENSRNA049443563	2	+	217246881	217246952	72
ENSRNA049443592	2	+	209804973	209805046	74
ENSRNA049443604	2	+	205707216	205707288	73
ENSRNA049443697	2	+	183507641	183507713	73
ENSRNA049443707	2	+	181064036	181064107	72
ENSRNA049443772	2	+	171148954	171149026	73
ENSRNA049443806	2	+	157612770	157612842	73
ENSRNA049443819	2	+	153782926	153782998	73
ENSRNA049443842	2	+	145384186	145384257	72
ENSRNA049443919	2	+	86182485	86182556	72
ENSRNA049443931	2	+	79977514	79977587	74
ENSRNA049443992	2	+	44525477	44525548	72
ENSRNA049444004	2	+	43589428	43589499	72
ENSRNA049444016	2	+	43576904	43576975	72
ENSRNA049444035	2	+	41026233	41026306	74
ENSRNA049444055	2	+	38436181	38436253	73
ENSRNA049444109	2	+	17194024	17194096	73
ENSRNA049444159	2	+	9683891	9683963	73
ENSRNA049444172	2	+	9663177	9663262	86
ENSRNA049444185	2	+	5981145	5981218	74
ENSRNA049444234	2	+	2484047	2484119	73
ENSRNA049444291	2	+	2240113	2240184	72
ENSRNA049444331	4	-	3045291	3045362	72
ENSRNA049444341	4	-	4476331	4476404	74
ENSRNA049444372	4	-	6485951	6486023	73
ENSRNA049444385	4	-	6770898	6770984	87
ENSRNA049444450	4	-	28447581	28447653	73
ENSRNA049444459	4	-	31727808	31727879	72
ENSRNA049444555	4	-	122502243	122502324	82
ENSRNA049444619	4	-	183197026	183197111	86
ENSRNA049444634	4	-	184371770	184371841	72
ENSRNA049444648	4	-	187327538	187327609	72
ENSRNA049444658	4	-	189198091	189198163	73
ENSRNA049444705	4	-	199989766	199989853	88
ENSRNA049445038	4	-	245462067	245462140	74
ENSRNA049445111	4	+	233602099	233602170	72
ENSRNA049445130	4	+	230851761	230851832	72
ENSRNA049445136	4	+	230850821	230850892	72
ENSRNA049445150	4	+	230848564	230848635	72
ENSRNA049445160	4	+	230847625	230847696	72
ENSRNA049445166	4	+	230840419	230840490	72
ENSRNA049445172	4	+	230829447	230829518	72
ENSRNA049445189	4	+	224517980	224518051	72
ENSRNA049445197	4	+	214600295	214600368	74
ENSRNA049445213	4	+	211194967	211195038	72
ENSRNA049445254	4	+	187363616	187363697	82
ENSRNA049445265	4	+	186821844	186821915	72
ENSRNA049445272	4	+	186760572	186760645	74
ENSRNA049445293	4	+	181556584	181556656	73
ENSRNA049445310	4	+	177830270	177830342	73
ENSRNA049445327	4	+	172535377	172535448	72
ENSRNA049445360	4	+	156466299	156466370	72
ENSRNA049445368	4	+	156464062	156464133	72
ENSRNA049445418	4	+	151574140	151574211	72
ENSRNA049445432	4	+	151468992	151469063	72
ENSRNA049445436	4	+	151412607	151412678	72
ENSRNA049445441	4	+	151412226	151412297	72
ENSRNA049445461	4	+	149175176	149175248	73
ENSRNA049445478	4	+	148973560	148973632	73
ENSRNA049445501	4	+	138206089	138206170	82
ENSRNA049445517	4	+	125465469	125465550	82
ENSRNA049445530	4	+	112075504	112075575	72
ENSRNA049445542	4	+	85450085	85450157	73
ENSRNA049445571	4	+	56278681	56278753	73
ENSRNA049445609	4	+	28937209	28937282	74
ENSRNA049445658	4	+	13883476	13883548	73
ENSRNA049445706	5	-	7470676	7470748	73
ENSRNA049445718	5	-	15982890	15982960	71
ENSRNA049445733	5	-	19206835	19206907	73
ENSRNA049445740	5	-	19463578	19463649	72
ENSRNA049445751	5	-	24686332	24686404	73
ENSRNA049445768	5	-	26883879	26883950	72
ENSRNA049445818	5	-	66874789	66874860	72
ENSRNA049445825	5	-	67007380	67007451	72
ENSRNA049445836	5	-	71502725	71502797	73
ENSRNA049445941	5	-	150980218	150980289	72
ENSRNA049445985	5	-	176883938	176884010	73
ENSRNA049446001	5	-	180147560	180147631	72
ENSRNA049446015	5	-	181018150	181018221	72
ENSRNA049446082	5	-	215725334	215725406	73
ENSRNA049446094	5	-	215840460	215840531	72
ENSRNA049446119	5	-	218088599	218088671	73
ENSRNA049446128	5	-	219057976	219058048	73
ENSRNA049446134	5	-	219582681	219582753	73
ENSRNA049446167	5	+	222622259	222622330	72
ENSRNA049446227	5	+	215772153	215772226	74
ENSRNA049446241	5	+	214480485	214480569	85
ENSRNA049446268	5	+	204308744	204308828	85
ENSRNA049446278	5	+	204104020	204104091	72
ENSRNA049446311	5	+	194086356	194086427	72
ENSRNA049446318	5	+	193523222	193523294	73
ENSRNA049446338	5	+	193474230	193474301	72
ENSRNA049446356	5	+	187209882	187209963	82
ENSRNA049446377	5	+	182985139	182985212	74
ENSRNA049446390	5	+	181558918	181558989	72
ENSRNA049446399	5	+	179268456	179268537	82
ENSRNA049446412	5	+	179025136	179025208	73
ENSRNA049446421	5	+	178313414	178313494	81
ENSRNA049446430	5	+	175958964	175959035	72
ENSRNA049446444	5	+	173180939	173181010	72
ENSRNA049446451	5	+	170046562	170046633	72
ENSRNA049446516	5	+	145725979	145726050	72
ENSRNA049446532	5	+	145716134	145716205	72
ENSRNA049446541	5	+	145714499	145714570	72
ENSRNA049446611	5	+	85751880	85751951	72
ENSRNA049446634	5	+	80675242	80675313	72
ENSRNA049446642	5	+	78728803	78728875	73
ENSRNA049446666	5	+	72868224	72868296	73
ENSRNA049446682	5	+	71947562	71947634	73
ENSRNA049446764	5	+	31253375	31253445	71
ENSRNA049446780	5	+	25109933	25110005	73
ENSRNA049446811	5	+	19207446	19207518	73
ENSRNA049446878	5	+	5559577	5559650	74
ENSRNA049446904	5	+	5226300	5226373	74
ENSRNA049446916	5	+	5149527	5149599	73
ENSRNA049446924	5	+	4686835	4686905	71
ENSRNA049446944	5	+	1535546	1535619	74
ENSRNA049446955	5	+	1508136	1508209	74
ENSRNA049446985	7	-	2118401	2118472	72
ENSRNA049447011	7	-	9634818	9634890	73
ENSRNA049447020	7	-	28621096	28621177	82
ENSRNA049447050	7	-	46270365	46270436	72
ENSRNA049447086	7	-	81079700	81079772	73
ENSRNA049447147	7	-	114375170	114375243	74
ENSRNA049447196	7	-	133883308	133883393	86
ENSRNA049447287	7	-	149058675	149058748	74
ENSRNA049447346	7	-	162862428	162862499	72
ENSRNA049447361	7	-	168307507	168307580	74
ENSRNA049447389	7	-	169201603	169201676	74
ENSRNA049447400	7	-	169779560	169779631	72
ENSRNA049447456	7	-	178013886	178013967	82
ENSRNA049447467	7	-	179792042	179792114	73
ENSRNA049447479	7	-	180311307	180311378	72
ENSRNA049447490	7	+	180849704	180849776	73
ENSRNA049447516	7	+	179726523	179726596	74
ENSRNA049447555	7	+	174824010	174824082	73
ENSRNA049447575	7	+	173375853	173375926	74
ENSRNA049447583	7	+	172900746	172900817	72
ENSRNA049447618	7	+	165347244	165347315	72
ENSRNA049447665	7	+	150473486	150473558	73
ENSRNA049447712	7	+	135068706	135068779	74
ENSRNA049447742	7	+	107148470	107148542	73
ENSRNA049447833	7	+	46286812	46286883	72
ENSRNA049447892	7	+	33314995	33315076	82
ENSRNA049447910	7	+	26450065	26450137	73
ENSRNA049447917	7	+	26386466	26386538	73
ENSRNA049447995	7	+	9545153	9545225	73
ENSRNA049448001	7	+	8979948	8980020	73
ENSRNA049448019	7	+	6968337	6968408	72
ENSRNA049448027	7	+	6968192	6968263	72
ENSRNA049448032	7	+	3127715	3127788	74
ENSRNA049448084	8	-	8318194	8318266	73
ENSRNA049448099	8	-	16887452	16887522	71
ENSRNA049448118	8	-	25301127	25301199	73
ENSRNA049448124	8	-	29525006	29525087	82
ENSRNA049448153	8	-	71630123	71630195	73
ENSRNA049448186	8	-	77933059	77933129	71
ENSRNA049448294	8	-	121406173	121406244	72
ENSRNA049448303	8	-	125885464	125885535	72
ENSRNA049448313	8	-	127834149	127834221	73
ENSRNA049448326	8	-	128732904	128732976	73
ENSRNA049448346	8	-	135871487	135871560	74
ENSRNA049448359	8	-	136862423	136862496	74
ENSRNA049448409	8	-	148838757	148838829	73
ENSRNA049448437	8	-	155867586	155867657	72
ENSRNA049448571	8	-	178062987	178063058	72
ENSRNA049448577	8	-	178075903	178075974	72
ENSRNA049448588	8	-	179536120	179536192	73
ENSRNA049448593	8	+	180219555	180219627	73
ENSRNA049448599	8	+	178710850	178710935	86
ENSRNA049448607	8	+	178331188	178331259	72
ENSRNA049448612	8	+	177282458	177282529	72
ENSRNA049448640	8	+	174611011	174611083	73
ENSRNA049448669	8	+	171913678	171913757	80
ENSRNA049448679	8	+	171473188	171473259	72
ENSRNA049448687	8	+	170088068	170088149	82
ENSRNA049448693	8	+	170079284	170079365	82
ENSRNA049448749	8	+	165244589	165244661	73
ENSRNA049448758	8	+	162158109	162158181	73
ENSRNA049448817	8	+	148838018	148838090	73
ENSRNA049448844	8	+	138659555	138659634	80
ENSRNA049448858	8	+	138435781	138435853	73
ENSRNA049448868	8	+	132230981	132231054	74
ENSRNA049448887	8	+	129186160	129186233	74
ENSRNA049448902	8	+	120361102	120361174	73
ENSRNA049449017	8	+	75511484	75511556	73
ENSRNA049449042	8	+	67488186	67488257	72
ENSRNA049449053	8	+	64734509	64734580	72
ENSRNA049449061	8	+	64730906	64730977	72
ENSRNA049449117	8	+	21839588	21839658	71
ENSRNA049449125	8	+	17970589	17970660	72
ENSRNA049449142	8	+	13356981	13357052	72
ENSRNA049449148	8	+	13145278	13145351	74
ENSRNA049449156	8	+	12684826	12684899	74
ENSRNA049449171	8	+	8652545	8652616	72
ENSRNA049449186	8	+	3858738	3858810	73
ENSRNA049449193	8	+	2988927	2988999	73
ENSRNA049449201	8	+	2956391	2956463	73
ENSRNA049449221	6	-	785616	785701	86
ENSRNA049449252	6	-	28057672	28057743	72
ENSRNA049449262	6	-	29658541	29658614	74
ENSRNA049449275	6	-	29667526	29667599	74
ENSRNA049449280	6	-	34698255	34698328	74
ENSRNA049449307	6	-	60307644	60307715	72
ENSRNA049449327	6	-	61325235	61325306	72
ENSRNA049449347	6	-	70690902	70690975	74
ENSRNA049449366	6	-	72647036	72647107	72
ENSRNA049449374	6	-	75123953	75124023	71
ENSRNA049449428	6	-	94216102	94216174	73
ENSRNA049449434	6	-	94216259	94216331	73
ENSRNA049449443	6	-	94220603	94220675	73
ENSRNA049449459	6	-	97587097	97587169	73
ENSRNA049449485	6	-	111096691	111096764	74
ENSRNA049449552	6	-	149715112	149715184	73
ENSRNA049449576	6	-	152169898	152169979	82
ENSRNA049449610	6	-	160172455	160172526	72
ENSRNA049449631	6	-	160948365	160948437	73
ENSRNA049449652	6	-	163081778	163081850	73
ENSRNA049449674	6	-	164161090	164161161	72
ENSRNA049449682	6	-	167402017	167402089	73
ENSRNA049449689	6	-	168883268	168883340	73
ENSRNA049449708	6	+	170776692	170776764	73
ENSRNA049449715	6	+	167335041	167335112	72
ENSRNA049449723	6	+	167391385	167391456	72
ENSRNA049449734	6	+	168196692	168196773	82
ENSRNA049449738	6	+	166769418	166769490	73
ENSRNA049449767	6	+	161064153	161064224	72
ENSRNA049449799	6	+	152695567	152695640	74
ENSRNA049449857	6	+	130745190	130745262	73
ENSRNA049449932	6	+	86342555	86342627	73
ENSRNA049449944	6	+	85021282	85021353	72
ENSRNA049449962	6	+	81184945	81185016	72
ENSRNA049449974	6	+	81277235	81277306	72
ENSRNA049449983	6	+	79965748	79965820	73
ENSRNA049449993	6	+	74850633	74850703	71
ENSRNA049449999	6	+	74853026	74853096	71
ENSRNA049450008	6	+	74783894	74783964	71
ENSRNA049450016	6	+	74749514	74749584	71
ENSRNA049450031	6	+	60144508	60144579	72
ENSRNA049450072	6	+	43846364	43846435	72
ENSRNA049450111	6	+	6262346	6262417	72
ENSRNA049450167	9	-	6555536	6555607	72
ENSRNA049450181	9	-	16749951	16750022	72
ENSRNA049450283	9	-	61965395	61965466	72
ENSRNA049450307	9	-	92375905	92375976	72
ENSRNA049450384	9	-	108267188	108267260	73
ENSRNA049450390	9	-	108264425	108264497	73
ENSRNA049450397	9	-	115420081	115420151	71
ENSRNA049450431	9	-	118810288	118810358	71
ENSRNA049450472	9	-	129430125	129430195	71
ENSRNA049450492	9	-	141471875	141471948	74
ENSRNA049450511	9	-	147309906	147309979	74
ENSRNA049450532	9	-	149323183	149323254	72
ENSRNA049450586	9	-	152678327	152678413	87
ENSRNA049450597	9	-	155583237	155583307	71
ENSRNA049450621	9	+	155194147	155194217	71
ENSRNA049450697	9	+	136438992	136439064	73
ENSRNA049450745	9	+	120175454	120175526	73
ENSRNA049450759	9	+	108429334	108429406	73
ENSRNA049450782	9	+	105390271	105390343	73
ENSRNA049450785	9	+	106514232	106514313	82
ENSRNA049450801	9	+	93919377	93919450	74
ENSRNA049450817	9	+	91945925	91945995	71
ENSRNA049450842	9	+	77039417	77039490	74
ENSRNA049450899	9	+	6534860	6534931	72
ENSRNA049450914	9	+	6551122	6551193	72
ENSRNA049450950	10	-	2006392	2006477	86
ENSRNA049450969	10	-	8777000	8777073	74
ENSRNA049450987	10	-	8780566	8780639	74
ENSRNA049451031	10	-	26717965	26718036	72
ENSRNA049451091	10	-	60226634	60226707	74
ENSRNA049451137	10	-	83720704	83720775	72
ENSRNA049451230	10	-	122850722	122850793	72
ENSRNA049451266	10	-	131304015	131304088	74
ENSRNA049451307	10	-	143564921	143564994	74
ENSRNA049451328	10	-	145259153	145259224	72
ENSRNA049451338	10	-	145718912	145718985	74
ENSRNA049451362	10	-	148383549	148383621	73
ENSRNA049451374	10	+	145955185	145955256	72
ENSRNA049451382	10	-	149953363	149953434	72
ENSRNA049451399	10	+	133410372	133410444	73
ENSRNA049451411	10	+	134648350	134648421	72
ENSRNA049451533	10	+	22715893	22715966	74
ENSRNA049451559	10	+	826264	826336	73
ENSRNA049451572	10	+	706260	706331	72
ENSRNA049451576	10	+	699795	699868	74
ENSRNA049451616	Mt	-	47077	47148	72
ENSRNA049451664	Mt	-	130286	130357	72
ENSRNA049451736	Mt	+	125872	125943	72
ENSRNA049451776	Mt	+	42663	42734	72
ENSRNA049451822	B73V4_ctg147	-	45448	45520	73
ENSRNA049451852	B73V4_ctg129	+	120345	120415	71
ENSRNA049451859	B73V4_ctg129	+	52646	52716	71
ENSRNA049451885	B73V4_ctg134	-	61978	62051	74
ENSRNA049452030	Pt	-	65845	65918	74
ENSRNA049452066	Pt	-	103066	103137	72
ENSRNA049452118	Pt	+	119600	119671	72
ENSRNA049453565	6	+	135533133	135533277	145
ENSRNA049453582	6	+	139752909	139752983	75
ENSRNA049453693	7	-	114577309	114577382	74
ENSRNA049453717	7	-	114577713	114577802	90
ENSRNA049453784	5	-	206688617	206688801	185
ENSRNA049453826	5	-	206136156	206136352	197
ENSRNA049453841	5	-	209886580	209886707	128
ENSRNA049453982	6	-	158124049	158124148	100
ENSRNA049454111	6	-	159270890	159270967	78
ENSRNA049454125	6	+	154864652	154864744	93
ENSRNA049454203	7	-	169108541	169108647	107
ENSRNA049454254	7	-	164632727	164632833	107
ENSRNA049454268	7	-	164632535	164632629	95
ENSRNA049454282	7	-	164110785	164110903	119
ENSRNA049454293	7	-	169179743	169180046	304
ENSRNA049454366	6	-	77011904	77012034	131
ENSRNA049454404	6	+	77772879	77772961	83
ENSRNA049454571	4	+	131659620	131659777	158
ENSRNA049454705	7	+	25972143	25972242	100
ENSRNA049454750	7	+	20469547	20469636	90
ENSRNA049454767	7	+	20498181	20498271	91
ENSRNA049454868	7	+	142353911	142354050	140
ENSRNA049454877	7	-	148010540	148010725	186
ENSRNA049454895	7	-	141988692	141988772	81
ENSRNA049454938	7	-	141988859	141988937	79
ENSRNA049454997	7	-	142353895	142354056	162
ENSRNA049455185	8	+	176575537	176575661	125
ENSRNA049455202	8	+	171226478	171226580	103
ENSRNA049455219	8	+	173130569	173130871	303
ENSRNA049455242	8	+	173219640	173219943	304
ENSRNA049455261	8	+	173033092	173033395	304
ENSRNA049455282	8	+	173149032	173149335	304
ENSRNA049455301	8	+	173051329	173051632	304
ENSRNA049455313	8	+	173076611	173076913	303
ENSRNA049455334	8	+	173200943	173201246	304
ENSRNA049455358	8	+	173115654	173115956	303
ENSRNA049455425	6	+	170254872	170255031	160
ENSRNA049455527	6	-	1873618	1873749	132
ENSRNA049455608	2	+	98046537	98048133	1597
ENSRNA049455651	5	-	89566924	89567108	185
ENSRNA049455662	5	-	86952457	86952612	156
ENSRNA049455853	1	+	79310722	79310840	119
ENSRNA049455955	5	-	145474713	145474872	160
ENSRNA049456187	4	-	179503642	179503719	78
ENSRNA049456278	4	-	173511182	173511255	74
ENSRNA049456300	4	-	173512098	173512172	75
ENSRNA049456320	4	-	173512580	173512654	75
ENSRNA049456343	4	-	176635632	176635792	161
ENSRNA049456385	5	+	121511674	121511769	96
ENSRNA049456396	5	-	120829491	120829694	204
ENSRNA049456416	5	+	121511491	121511590	100
ENSRNA049456552	7	+	126098533	126098652	120
ENSRNA049456636	7	-	123669810	123669900	91
ENSRNA049456661	7	-	125848577	125848667	91
ENSRNA049456692	5	-	61281663	61281748	86
ENSRNA049456702	5	-	61281257	61281352	96
ENSRNA049456719	5	-	61281478	61281572	95
ENSRNA049456746	5	-	61287186	61287281	96
ENSRNA049456769	5	-	61281948	61282047	100
ENSRNA049456789	5	-	61287003	61287098	96
ENSRNA049456826	7	-	71036571	71036669	99
ENSRNA049457014	5	-	23672925	23673059	135
ENSRNA049457064	B73V4_ctg91	+	394385	394497	113
ENSRNA049457072	B73V4_ctg91	+	394150	394264	115
ENSRNA049457187	Mt	-	242595	242660	66
ENSRNA049457201	Mt	-	474241	474400	160
ENSRNA049457226	Mt	-	347434	347510	77
ENSRNA049457253	Mt	+	334610	334688	79
ENSRNA049457279	Mt	+	115542	115638	97
ENSRNA049457302	Mt	-	57382	57478	97
ENSRNA049457319	Mt	-	326739	326857	119
ENSRNA049457334	Mt	-	237839	237972	134
ENSRNA049457359	Mt	+	111525	111613	89
ENSRNA049457405	Mt	+	331502	331578	77
ENSRNA049457438	Mt	+	332277	332350	74
ENSRNA049457460	Mt	-	75892	76005	114
ENSRNA049457503	Mt	-	259597	259658	62
ENSRNA049457531	Mt	+	205593	205731	139
ENSRNA049457554	Mt	-	474614	474845	232
ENSRNA049457570	Mt	-	74874	75100	227
ENSRNA049457592	Mt	-	474424	474588	165
ENSRNA049457643	B73V4_ctg193	+	231945	232121	177
ENSRNA049457729	3	+	156033870	156033944	75
ENSRNA049457749	3	+	156034053	156034195	143
ENSRNA049457777	3	+	156033702	156033783	82
ENSRNA049457806	3	-	157473473	157473563	91
ENSRNA049457944	5	+	116700167	116700359	193
ENSRNA049458208	7	-	50742662	50742759	98
ENSRNA049458293	5	+	70722042	70722120	79
ENSRNA049458322	5	-	77635074	77635186	113
ENSRNA049458369	5	-	71091161	71091259	99
ENSRNA049458390	5	-	77635307	77635421	115
ENSRNA049458426	5	+	70573889	70573969	81
ENSRNA049458448	5	-	78515004	78515104	101
ENSRNA049458467	5	+	70606071	70606157	87
ENSRNA049458495	5	+	70573600	70573694	95
ENSRNA049458540	5	+	70722260	70722340	81
ENSRNA049458582	5	+	70605204	70605284	81
ENSRNA049458611	5	+	70722473	70722553	81
ENSRNA049458634	5	+	70605421	70605501	81
ENSRNA049458655	5	+	70810590	70810670	81
ENSRNA049458671	5	+	70809937	70810017	81
ENSRNA049458691	5	+	70810372	70810452	81
ENSRNA049458706	5	+	70605854	70605933	80
ENSRNA049458722	5	+	70605637	70605716	80
ENSRNA049458742	5	+	70810155	70810234	80
ENSRNA049458758	5	-	78515381	78515471	91
ENSRNA049458782	5	-	78513578	78513698	121
ENSRNA049458795	5	-	78514038	78514157	120
ENSRNA049458812	5	-	78513844	78513962	119
ENSRNA049458826	5	-	78513416	78513534	119
ENSRNA049458846	5	-	78514228	78514376	149
ENSRNA049458857	5	+	76322825	76323025	201
ENSRNA049458874	5	-	78514438	78514626	189
ENSRNA049458957	5	+	195870898	195870994	97
ENSRNA049458986	5	+	195871112	195871193	82
ENSRNA049459026	5	+	190053624	190053709	86
ENSRNA049459041	5	-	196739072	196739146	75
ENSRNA049459076	5	+	195870590	195870687	98
ENSRNA049459101	5	+	195871260	195871409	150
ENSRNA049459132	5	+	195871801	195871920	120
ENSRNA049459156	5	+	195870379	195870485	107
ENSRNA049459180	5	+	195871572	195871690	119
ENSRNA049459199	5	+	192896513	192896673	161
ENSRNA049459243	5	-	105588251	105588334	84
ENSRNA049459267	5	+	109169538	109170003	466
ENSRNA049459284	5	-	103245357	103245438	82
ENSRNA049459300	5	+	109170006	109171419	1414
ENSRNA049459370	9	+	99684203	99684284	82
ENSRNA049459418	9	+	90543113	90543344	232
ENSRNA049459435	9	+	90543370	90543534	165
ENSRNA049459505	4	-	30699489	30699585	97
ENSRNA049459562	4	-	30699006	30699105	100
ENSRNA049459593	4	-	34382368	34382464	97
ENSRNA049459608	4	+	32046121	32046240	120
ENSRNA049459632	4	+	32585794	32585961	168
ENSRNA049459657	4	+	32586075	32586242	168
ENSRNA049459739	2	-	202438295	202438491	197
ENSRNA049459805	1	+	158882492	158882636	145
ENSRNA049459833	1	+	155960355	155960456	102
ENSRNA049459870	1	+	155960894	155960977	84
ENSRNA049459897	1	+	155439616	155439698	83
ENSRNA049459930	1	+	155961034	155961173	140
ENSRNA049460030	5	+	14171856	14171951	96
ENSRNA049460066	5	+	14172162	14172254	93
ENSRNA049460114	5	+	17811230	17811347	118
ENSRNA049460134	5	+	12088083	12088156	74
ENSRNA049460151	5	-	15697142	15697232	91
ENSRNA049460169	5	+	10151382	10151540	159
ENSRNA049460340	5	+	150574429	150574539	111
ENSRNA049460361	5	+	150426221	150426331	111
ENSRNA049460407	5	+	150300435	150300630	196
ENSRNA049460422	5	-	157443752	157444682	931
ENSRNA049460512	2	+	57748342	57748418	77
ENSRNA049460546	2	-	50225844	50225942	99
ENSRNA049460564	2	-	50225651	50225785	135
ENSRNA049460670	5	+	171596998	171597120	123
ENSRNA049460686	5	+	179723697	179723814	118
ENSRNA049460705	5	+	177350615	177350713	99
ENSRNA049460723	5	-	179656389	179656462	74
ENSRNA049460733	5	+	177351389	177351507	119
ENSRNA049460753	5	+	177351065	177351184	120
ENSRNA049460770	5	-	172405991	172406148	158
ENSRNA049460809	4	+	95855284	95855366	83
ENSRNA049460846	4	+	95608803	95608877	75
ENSRNA049460861	4	-	90189949	90190088	140
ENSRNA049460987	4	-	15295180	15295307	128
ENSRNA049461002	4	+	11926306	11926412	107
ENSRNA049461178	1	+	165980859	165981050	192
ENSRNA049461227	4	-	73545222	73545317	96
ENSRNA049461250	4	-	73544673	73544753	81
ENSRNA049461441	5	+	49270417	49270506	90
ENSRNA049461457	5	+	49270569	49270652	84
ENSRNA049461468	5	-	43034234	43034352	119
ENSRNA049461479	5	+	49271451	49271536	86
ENSRNA049461505	5	+	49271111	49271193	83
ENSRNA049461520	5	-	43034050	43034154	105
ENSRNA049461533	5	-	49408627	49408701	75
ENSRNA049461556	5	+	49522240	49522341	102
ENSRNA049461578	5	+	49523156	49523247	92
ENSRNA049461590	5	+	49523307	49523446	140
ENSRNA049461612	5	+	49269930	49270032	103
ENSRNA049461634	5	+	49269749	49269843	95
ENSRNA049461681	5	-	43034440	43034533	94
ENSRNA049461704	5	-	43034618	43034703	86
ENSRNA049461717	5	+	49521692	49521777	86
ENSRNA049461732	5	+	49270752	49270860	109
ENSRNA049461747	5	+	49521841	49521934	94
ENSRNA049461765	5	+	49521493	49521633	141
ENSRNA049461783	5	-	43034764	43034910	147
ENSRNA049461861	5	-	93132768	93132865	98
ENSRNA049461913	5	+	94158719	94158909	191
ENSRNA049462071	9	-	118644589	118644784	196
ENSRNA049462239	9	-	9254485	9254579	95
ENSRNA049462250	9	-	3526652	3527117	466
ENSRNA049462284	9	-	6871796	6871877	82
ENSRNA049462303	9	-	9254261	9254355	95
ENSRNA049462318	9	-	3527218	3527382	165
ENSRNA049462331	9	-	9254647	9255088	442
ENSRNA049462348	9	-	3526278	3526649	372
ENSRNA049462493	4	+	167338112	167338190	79
ENSRNA049462522	4	+	168527625	168527703	79
ENSRNA049462555	4	+	168183627	168183705	79
ENSRNA049462573	4	+	167902996	167903074	79
ENSRNA049462587	4	+	167857824	167857902	79
ENSRNA049462609	4	+	167818768	167818846	79
ENSRNA049462641	4	+	167236642	167236720	79
ENSRNA049462656	4	+	167757585	167757663	79
ENSRNA049462687	4	-	165117808	165117882	75
ENSRNA049462736	5	-	56792922	56792995	74
ENSRNA049462923	1	-	244993317	244993390	74
ENSRNA049463024	9	-	89615050	89615130	81
ENSRNA049463047	9	-	89614401	89614479	79
ENSRNA049463067	9	-	89614625	89614707	83
ENSRNA049463085	9	-	89614823	89614902	80
ENSRNA049463137	10	-	129705165	129705241	77
ENSRNA049463218	10	+	126198319	126198473	155
ENSRNA049463233	10	-	127128800	127128917	118
ENSRNA049463340	8	+	18365113	18365211	99
ENSRNA049463586	5	-	7141991	7142070	80
ENSRNA049463630	5	-	7141727	7141808	82
ENSRNA049463667	5	-	2379187	2379324	138
ENSRNA049463738	5	+	5324712	5324799	88
ENSRNA049463761	5	+	5324336	5324423	88
ENSRNA049463774	5	-	3204713	3204859	147
ENSRNA049463790	5	+	2840257	2840417	161
ENSRNA049463813	5	+	3433111	3433271	161
ENSRNA049463828	5	-	4534322	4534482	161
ENSRNA049463846	5	-	3203379	3203539	161
ENSRNA049463865	5	-	5460046	5460206	161
ENSRNA049464122	4	+	238338277	238338376	100
ENSRNA049464139	4	+	238338099	238338198	100
ENSRNA049464241	4	+	233024308	233024386	79
ENSRNA049464595	2	+	110931756	110931841	86
ENSRNA049464622	2	+	110931565	110931704	140
ENSRNA049464727	4	-	102963723	102963824	102
ENSRNA049464940	1	+	3557829	3557946	118
ENSRNA049464954	1	+	3556668	3556785	118
ENSRNA049464979	1	-	1842786	1842883	98
ENSRNA049464994	1	-	7044629	7044731	103
ENSRNA049465015	1	-	7036122	7036224	103
ENSRNA049465074	1	+	199417965	199418078	114
ENSRNA049465110	1	+	199418427	199419030	604
ENSRNA049465132	1	+	190050469	190050628	160
ENSRNA049465220	4	+	154379139	154379236	98
ENSRNA049465281	4	+	154379350	154379433	84
ENSRNA049465355	4	+	154379734	154379883	150
ENSRNA049465372	4	+	154378802	154378899	98
ENSRNA049465399	4	+	154379927	154380045	119
ENSRNA049465410	4	+	154380191	154380310	120
ENSRNA049465428	4	+	154378606	154378712	107
ENSRNA049465449	4	+	154379490	154379679	190
ENSRNA049465483	3	-	70158426	70158507	82
ENSRNA049465509	3	-	72228617	72228810	194
ENSRNA049465575	4	+	85233735	85233811	77
ENSRNA049465590	4	+	84475337	84475451	115
ENSRNA049465606	4	+	84475572	84475685	114
ENSRNA049465657	4	-	88738543	88738661	119
ENSRNA049465733	1	-	53174153	53174255	103
ENSRNA049465791	1	-	53174343	53174437	95
ENSRNA049465819	1	-	53173961	53174093	133
ENSRNA049465834	1	-	50881018	50881102	85
ENSRNA049465846	1	-	50881178	50881251	74
ENSRNA049465879	1	-	56683616	56683989	374
ENSRNA049466048	2	-	218042390	218042532	143
ENSRNA049466083	2	+	210202217	210202288	72
ENSRNA049466198	2	+	215392842	215392924	83
ENSRNA049466210	2	-	211879488	211879583	96
ENSRNA049466224	2	-	211879682	211879787	106
ENSRNA049466250	2	-	219457701	219457791	91
ENSRNA049466270	2	-	217673135	217673274	140
ENSRNA049466281	2	+	216374965	216375120	156
ENSRNA049466300	2	-	219457230	219457317	88
ENSRNA049466316	2	-	217672662	217672805	144
ENSRNA049466325	2	-	210284839	210285074	236
ENSRNA049466442	2	-	185596906	185596995	90
ENSRNA049466569	4	-	245795325	245795405	81
ENSRNA049466579	4	-	245795630	245795723	94
ENSRNA049466589	4	+	241398465	241398751	287
ENSRNA049466617	4	-	244808732	244808837	106
ENSRNA049466632	4	-	244808928	244809035	108
ENSRNA049466642	4	-	244809826	244809916	91
ENSRNA049466657	4	-	244809082	244809201	120
ENSRNA049466664	4	-	244809297	244809440	144
ENSRNA049466676	4	-	244809483	244809674	192
ENSRNA049466686	4	-	244699944	244700104	161
ENSRNA049466693	4	+	242206377	242206572	196
ENSRNA049466701	4	-	240719393	240719589	197
ENSRNA049466709	4	+	242205084	242205280	197
ENSRNA049466850	1	-	273088391	273088535	145
ENSRNA049466858	1	-	273185285	273185359	75
ENSRNA049466982	4	-	195879567	195879649	83
ENSRNA049466998	4	+	191154678	191154857	180
ENSRNA049467030	4	-	113427891	113428004	114
ENSRNA049467046	4	-	113430122	113430255	134
ENSRNA049467153	4	-	185272328	185272541	214
ENSRNA049467197	4	+	181111889	181112013	125
ENSRNA049467206	4	-	181563599	181563745	147
ENSRNA049467247	2	-	73185455	73185551	97
ENSRNA049467432	3	-	233525424	233525619	196
ENSRNA049467439	3	-	233502491	233502687	197
ENSRNA049467544	2	+	227653624	227653703	80
ENSRNA049467581	2	-	223880348	223880431	84
ENSRNA049467592	2	-	223880849	223880928	80
ENSRNA049467601	2	+	220014754	220014872	119
ENSRNA049467624	2	+	228058231	228058349	119
ENSRNA049467635	2	+	228062135	228062253	119
ENSRNA049467643	2	+	228057575	228057693	119
ENSRNA049467653	2	+	228060216	228060339	124
ENSRNA049467662	2	+	228056908	228057026	119
ENSRNA049467670	2	+	228073069	228073187	119
ENSRNA049467682	2	+	228057898	228058016	119
ENSRNA049467685	2	+	228072804	228072922	119
ENSRNA049467695	2	+	228055270	228055387	118
ENSRNA049467703	2	+	228073828	228073946	119
ENSRNA049467709	2	+	228060548	228060666	119
ENSRNA049467718	2	+	228059881	228059999	119
ENSRNA049467721	2	+	228062401	228062519	119
ENSRNA049467725	2	+	228073604	228073722	119
ENSRNA049467728	2	+	228055604	228055723	120
ENSRNA049467735	2	+	228072538	228072656	119
ENSRNA049467741	2	+	228058886	228059004	119
ENSRNA049467747	2	+	228061541	228061658	118
ENSRNA049467752	2	+	228054283	228054401	119
ENSRNA049467760	2	+	228056258	228056375	118
ENSRNA049467768	2	+	228061872	228061990	119
ENSRNA049467775	2	+	228061216	228061334	119
ENSRNA049467782	2	+	228056576	228056694	119
ENSRNA049467788	2	+	228072273	228072391	119
ENSRNA049467794	2	+	228059548	228059666	119
ENSRNA049467799	2	+	228060882	228061000	119
ENSRNA049467811	2	+	228059216	228059334	119
ENSRNA049467817	2	+	228054618	228054736	119
ENSRNA049467825	2	+	228053948	228054066	119
ENSRNA049467831	2	+	228057241	228057359	119
ENSRNA049467836	2	+	228072010	228072128	119
ENSRNA049467843	2	+	228055931	228056049	119
ENSRNA049467850	2	+	228058565	228058683	119
ENSRNA049467857	2	+	228073336	228073454	119
ENSRNA049467867	2	+	228054945	228055063	119
ENSRNA049467876	2	+	227643096	227643214	119
ENSRNA049467883	2	+	227638316	227638434	119
ENSRNA049467891	2	+	227653304	227653422	119
ENSRNA049467894	2	+	227652985	227653103	119
ENSRNA049467902	2	+	227652665	227652783	119
ENSRNA049467913	2	+	227652346	227652464	119
ENSRNA049467926	2	+	227652027	227652145	119
ENSRNA049467930	2	+	227651708	227651826	119
ENSRNA049467939	2	+	227651389	227651507	119
ENSRNA049467947	2	+	227651069	227651187	119
ENSRNA049467951	2	+	227650750	227650868	119
ENSRNA049467957	2	+	227650431	227650549	119
ENSRNA049467962	2	+	227650112	227650230	119
ENSRNA049467971	2	+	227649793	227649911	119
ENSRNA049467978	2	+	227649474	227649592	119
ENSRNA049467983	2	+	227649155	227649273	119
ENSRNA049467989	2	+	227648835	227648953	119
ENSRNA049467992	2	+	227648516	227648634	119
ENSRNA049468001	2	+	227648197	227648315	119
ENSRNA049468005	2	+	227647878	227647996	119
ENSRNA049468008	2	+	227647560	227647678	119
ENSRNA049468013	2	+	227647241	227647359	119
ENSRNA049468017	2	+	227646923	227647041	119
ENSRNA049468021	2	+	227646603	227646721	119
ENSRNA049468030	2	+	227646285	227646403	119
ENSRNA049468038	2	+	227645967	227646085	119
ENSRNA049468043	2	+	227645647	227645765	119
ENSRNA049468049	2	+	227645330	227645448	119
ENSRNA049468058	2	+	227645011	227645129	119
ENSRNA049468063	2	+	227644692	227644810	119
ENSRNA049468070	2	+	227644372	227644490	119
ENSRNA049468081	2	+	227644054	227644172	119
ENSRNA049468088	2	+	227643735	227643853	119
ENSRNA049468103	2	+	227643415	227643533	119
ENSRNA049468108	2	+	227642777	227642895	119
ENSRNA049468115	2	+	227642458	227642576	119
ENSRNA049468120	2	+	227642139	227642257	119
ENSRNA049468128	2	+	227641820	227641938	119
ENSRNA049468138	2	+	227641501	227641619	119
ENSRNA049468142	2	+	227641183	227641301	119
ENSRNA049468151	2	+	227640864	227640982	119
ENSRNA049468159	2	+	227640547	227640665	119
ENSRNA049468173	2	+	227640228	227640346	119
ENSRNA049468178	2	+	227639909	227640027	119
ENSRNA049468184	2	+	227639590	227639708	119
ENSRNA049468191	2	+	227639272	227639390	119
ENSRNA049468197	2	+	227638953	227639071	119
ENSRNA049468202	2	+	227638634	227638752	119
ENSRNA049468209	2	+	227637997	227638115	119
ENSRNA049468217	2	+	227637678	227637796	119
ENSRNA049468221	2	+	227637360	227637478	119
ENSRNA049468229	2	+	227637041	227637159	119
ENSRNA049468238	2	+	222328461	222329007	547
ENSRNA049468327	4	+	143640137	143640224	88
ENSRNA049468366	1	+	300555788	300555968	181
ENSRNA049468514	2	-	16303152	16303224	73
ENSRNA049468582	2	-	10152110	10152227	118
ENSRNA049468588	2	-	16302810	16302905	96
ENSRNA049468771	1	+	105341167	105341286	120
ENSRNA049468782	1	+	101753240	101753395	156
ENSRNA049468787	1	+	101591384	101591544	161
ENSRNA049468809	1	-	284099061	284099159	99
ENSRNA049468829	1	-	285067736	285067861	126
ENSRNA049468860	1	+	287466013	287466113	101
ENSRNA049468879	1	-	287157526	287157696	171
ENSRNA049468892	1	-	285703776	285703937	162
ENSRNA049468913	1	+	282748873	282748952	80
ENSRNA049468930	1	+	287137755	287137896	142
ENSRNA049468947	1	+	287266708	287266904	197
ENSRNA049468958	1	+	287254115	287254311	197
ENSRNA049468969	1	+	287095359	287095555	197
ENSRNA049468983	1	+	287289933	287290129	197
ENSRNA049468991	1	+	287268900	287269096	197
ENSRNA049468999	1	+	287256120	287256316	197
ENSRNA049469005	1	+	287258521	287258717	197
ENSRNA049469011	1	+	287189524	287189720	197
ENSRNA049469023	1	+	287155164	287155360	197
ENSRNA049469029	1	+	287146427	287146623	197
ENSRNA049469035	1	+	287333924	287334120	197
ENSRNA049469040	1	+	287246965	287247161	197
ENSRNA049469049	1	+	287530566	287530762	197
ENSRNA049469054	1	+	287462220	287462416	197
ENSRNA049469060	1	+	287441735	287441931	197
ENSRNA049469066	1	+	287355136	287355332	197
ENSRNA049469321	2	-	233977725	233977915	191
ENSRNA049469519	1	+	210051021	210051191	171
ENSRNA049469639	1	+	183243787	183244084	298
ENSRNA049469650	1	+	181640909	181641005	97
ENSRNA049469667	1	-	184829124	184829348	225
ENSRNA049469775	2	-	31647279	31647471	193
ENSRNA049469783	2	-	38640555	38640715	161
ENSRNA049469795	2	-	38588527	38588687	161
ENSRNA049469802	2	-	38577195	38577355	161
ENSRNA049469892	2	-	172865851	172865953	103
ENSRNA049469899	2	-	172849380	172849482	103
ENSRNA049469919	2	-	170954793	170954888	96
ENSRNA049469940	2	+	175397948	175398073	126
ENSRNA049469950	2	+	179353521	179353623	103
ENSRNA049470085	2	-	141944146	141944590	445
ENSRNA049470144	10	-	63553336	63553416	81
ENSRNA049470236	1	+	291808478	291808559	82
ENSRNA049470248	1	-	290283560	290283646	87
ENSRNA049470257	1	-	290283363	290283451	89
ENSRNA049470263	1	-	298548276	298548386	111
ENSRNA049470306	1	-	292138148	292138250	103
ENSRNA049470312	1	+	297401201	297401359	159
ENSRNA049470320	1	+	292332929	292333088	160
ENSRNA049470333	1	+	292373858	292374018	161
ENSRNA049470348	1	+	121016689	121016802	114
ENSRNA049470519	3	-	5711530	5711636	107
ENSRNA049470528	3	-	5712303	5712409	107
ENSRNA049470554	3	-	6928583	6928683	101
ENSRNA049470569	3	-	5760466	5760592	127
ENSRNA049470615	8	-	135747153	135747250	98
ENSRNA049470636	8	-	130831891	130832007	117
ENSRNA049470662	8	+	130738015	130738192	178
ENSRNA049470674	8	-	135746671	135746770	100
ENSRNA049470683	8	-	133536880	133536961	82
ENSRNA049470723	8	+	137948419	137948579	161
ENSRNA049470774	1	-	262275695	262275895	201
ENSRNA049470793	1	+	261790427	261790518	92
ENSRNA049470799	1	+	261789822	261789919	98
ENSRNA049470807	1	+	261790250	261790344	95
ENSRNA049470850	1	+	267982154	267982270	117
ENSRNA049470888	3	+	46973828	46973961	134
ENSRNA049470912	3	-	43319603	43319699	97
ENSRNA049470918	3	-	43319452	43319537	86
ENSRNA049470931	3	+	46973376	46973814	439
ENSRNA049470937	3	-	40745800	40746105	306
ENSRNA049470983	3	-	126864492	126864571	80
ENSRNA049471008	3	-	126865149	126865250	102
ENSRNA049471037	3	-	126864296	126864435	140
ENSRNA049471122	2	-	64311002	64311159	158
ENSRNA049471190	1	-	99779224	99779312	89
ENSRNA049471198	1	-	99779457	99779543	87
ENSRNA049471337	1	-	207527493	207528408	916
ENSRNA049471509	1	+	233411588	233411767	180
ENSRNA049471617	10	-	78697497	78697593	97
ENSRNA049471642	10	+	73725409	73725499	91
ENSRNA049471654	10	+	74956675	74956844	170
ENSRNA049471660	10	+	74957020	74957188	169
ENSRNA049471800	1	+	177899434	177899633	200
ENSRNA049471804	1	-	177080007	177080640	634
ENSRNA049471872	1	+	15416326	15416402	77
ENSRNA049471974	1	+	12769158	12769338	181
ENSRNA049471983	1	+	12769430	12769548	119
ENSRNA049471996	1	-	18030164	18030363	200
ENSRNA049472005	1	+	14212726	14212920	195
ENSRNA049472011	1	+	19960622	19960931	310
ENSRNA049472105	1	+	255418707	255418849	143
ENSRNA049472175	3	+	218501779	218501860	82
ENSRNA049472180	3	+	212803412	212803498	87
ENSRNA049472213	3	+	212803221	212803360	140
ENSRNA049472224	3	-	219644974	219645047	74
ENSRNA049472261	3	+	213582579	213582658	80
ENSRNA049472265	3	+	214392524	214392672	149
ENSRNA049472360	2	-	6287561	6287644	84
ENSRNA049472408	2	+	6089806	6089903	98
ENSRNA049472415	2	+	6879799	6879913	115
ENSRNA049472421	2	+	6880037	6880150	114
ENSRNA049472502	2	+	6090286	6090385	100
ENSRNA049472522	2	-	6275944	6276049	106
ENSRNA049472528	2	+	7838948	7839088	141
ENSRNA049472536	2	-	4662757	4662875	119
ENSRNA049472548	2	+	1663054	1663136	83
ENSRNA049472552	2	-	2552663	2552779	117
ENSRNA049472564	2	+	2216233	2216306	74
ENSRNA049472588	2	-	6276762	6276865	104
ENSRNA049472598	2	+	4161280	4161370	91
ENSRNA049472604	2	+	8301625	8301857	233
ENSRNA049472608	2	+	1050490	1050564	75
ENSRNA049472612	2	-	4306888	4307012	125
ENSRNA049472620	2	+	8397916	8398148	233
ENSRNA049472623	2	+	8247794	8248026	233
ENSRNA049472626	2	+	8366281	8366513	233
ENSRNA049472630	2	+	7838655	7838923	269
ENSRNA049472638	2	+	9272655	9272875	221
ENSRNA049472641	2	+	8132091	8132309	219
ENSRNA049472781	8	+	105473465	105473661	197
ENSRNA049472786	1	+	143229412	143229511	100
ENSRNA049472795	1	+	142158658	142158797	140
ENSRNA049472860	3	+	166325671	166325748	78
ENSRNA049473008	10	-	2238232	2238337	106
ENSRNA049473059	10	+	451733	451923	191
ENSRNA049473070	10	+	4121889	4122069	181
ENSRNA049473076	10	+	4122257	4122375	119
ENSRNA049473080	10	-	3795364	3795665	302
ENSRNA049473089	10	-	3741195	3741498	304
ENSRNA049473105	10	-	3789406	3789709	304
ENSRNA049473114	10	-	3675251	3675554	304
ENSRNA049473122	10	-	3772988	3773290	303
ENSRNA049473127	10	-	3743097	3743400	304
ENSRNA049473133	10	-	3796441	3796744	304
ENSRNA049473142	10	-	3774856	3775158	303
ENSRNA049473148	10	-	3744969	3745272	304
ENSRNA049473154	10	-	3748706	3749009	304
ENSRNA049473160	10	-	3759908	3760211	304
ENSRNA049473166	10	-	3792382	3792685	304
ENSRNA049473170	10	-	3756177	3756480	304
ENSRNA049473178	10	-	3746838	3747141	304
ENSRNA049473182	10	-	3769250	3769553	304
ENSRNA049473188	10	-	3771118	3771421	304
ENSRNA049473192	10	-	3752441	3752744	304
ENSRNA049473198	10	-	3754308	3754611	304
ENSRNA049473204	10	-	3750574	3750877	304
ENSRNA049473210	10	-	3793493	3793796	304
ENSRNA049473220	10	-	3790516	3790819	304
ENSRNA049473225	10	-	3758046	3758349	304
ENSRNA049473228	10	-	3763648	3763951	304
ENSRNA049473236	10	-	3765511	3765814	304
ENSRNA049473241	10	-	3776724	3777027	304
ENSRNA049473246	10	-	3767381	3767684	304
ENSRNA049473251	10	-	3761780	3762083	304
ENSRNA049473254	10	-	3787535	3787838	304
ENSRNA049473271	10	-	107323083	107323358	276
ENSRNA049473286	10	-	105049611	105049704	94
ENSRNA049473290	10	-	105050528	105050622	95
ENSRNA049473297	10	-	105050719	105050814	96
ENSRNA049473303	10	-	105049800	105049895	96
ENSRNA049473307	10	-	107315735	107316038	304
ENSRNA049473315	10	-	107431785	107432088	304
ENSRNA049473322	10	-	107414504	107414807	304
ENSRNA049473328	10	-	107433639	107433942	304
ENSRNA049473334	10	-	107416359	107416662	304
ENSRNA049473338	10	-	107307366	107307668	303
ENSRNA049473346	10	-	107400300	107400602	303
ENSRNA049473351	10	-	107391525	107391828	304
ENSRNA049473354	10	-	107429921	107430224	304
ENSRNA049473363	10	-	107412640	107412943	304
ENSRNA049473372	10	-	107308883	107309185	303
ENSRNA049473380	10	-	107402167	107402470	304
ENSRNA049473385	10	-	107428179	107428482	304
ENSRNA049473389	10	-	107410899	107411202	304
ENSRNA049473440	3	+	133729440	133729510	71
ENSRNA049473449	3	+	136100400	136100482	83
ENSRNA049473467	3	-	130513663	130513746	84
ENSRNA049473524	3	-	55281893	55282074	182
ENSRNA049473557	1	+	65544652	65544770	119
ENSRNA049473576	1	-	67351838	67352015	178
ENSRNA049473589	1	-	69733235	69733315	81
ENSRNA049473603	1	-	69733783	69733878	96
ENSRNA049473609	1	-	65317414	65317534	121
ENSRNA049473622	1	+	66593801	66593888	88
ENSRNA049473638	1	+	66593987	66594074	88
ENSRNA049473644	1	+	62029155	62029637	483
ENSRNA049473651	1	+	66512570	66512766	197
ENSRNA049473656	1	+	66394099	66394295	197
ENSRNA049473738	1	+	21556055	21556161	107
ENSRNA049473748	1	-	29233310	29233506	197
ENSRNA049473755	1	+	29755731	29755833	103
ENSRNA049473886	1	+	46332168	46332286	119
ENSRNA049473920	8	+	111049552	111049647	96
ENSRNA049473923	8	+	111048784	111048879	96
ENSRNA049473965	3	-	220124430	220124531	102
ENSRNA049473978	3	-	220124706	220124801	96
ENSRNA049474065	10	-	111555994	111556091	98
ENSRNA049474083	10	+	114216702	114216923	222
ENSRNA049474089	10	+	116909696	116909856	161
ENSRNA049474094	10	+	116717795	116717956	162
ENSRNA049474133	8	+	75145375	75145530	156
ENSRNA049474167	10	+	19060087	19060167	81
ENSRNA049474187	10	+	18417696	18417769	74
ENSRNA049474237	3	+	29168840	29168942	103
ENSRNA049474255	3	-	20136385	20136533	149
ENSRNA049474364	3	+	199528587	199528667	81
ENSRNA049474375	8	-	180682059	180682201	143
ENSRNA049474421	3	+	208960224	208960337	114
ENSRNA049474454	3	-	204429097	204429176	80
ENSRNA049474463	3	-	204429263	204429341	79
ENSRNA049474470	3	-	208949519	208949581	63
ENSRNA049474479	3	-	145863343	145863515	173
ENSRNA049474492	3	-	146709465	146709712	248
ENSRNA049474524	10	-	137273009	137273081	73
ENSRNA049474541	10	+	134813488	134813598	111
ENSRNA049474580	10	-	137272681	137272776	96
ENSRNA049474585	10	+	130719034	130719129	96
ENSRNA049474593	10	+	137264229	137264332	104
ENSRNA049474599	10	+	134962589	134962749	161
ENSRNA049474645	10	-	144992923	144993035	113
ENSRNA049474652	10	+	145465753	145465840	88
ENSRNA049474661	10	-	141537870	141537946	77
ENSRNA049474668	10	+	140830119	140830238	120
ENSRNA049474675	10	-	141537098	141537171	74
ENSRNA049474679	10	+	140818784	140818952	169
ENSRNA049474685	10	+	140865564	140865717	154
ENSRNA049474764	10	+	146711993	146712108	116
ENSRNA049474772	10	+	143213841	143213958	118
ENSRNA049474778	10	-	143189248	143189338	91
ENSRNA049474799	10	+	140792688	140792840	153
ENSRNA049474807	10	+	140816375	140816527	153
ENSRNA049474812	10	+	140820758	140820917	160
ENSRNA049474818	10	-	140991968	140992128	161
ENSRNA049474823	10	+	140763175	140763335	161
ENSRNA049474832	10	-	140953527	140953685	159
ENSRNA049474838	10	+	140791461	140791621	161
ENSRNA049474843	10	-	140994458	140994618	161
ENSRNA049474847	10	+	140822411	140822571	161
ENSRNA049474852	10	-	140955515	140955673	159
ENSRNA049474860	10	+	140836698	140836859	162
ENSRNA049474866	10	-	140957504	140957662	159
ENSRNA049474872	10	-	140951545	140951703	159
ENSRNA049474877	10	-	140976636	140976797	162
ENSRNA049474882	10	-	140959501	140959659	159
ENSRNA049474888	10	+	144720112	144720358	247
ENSRNA049474894	10	+	140824051	140824211	161
ENSRNA049474898	10	-	143630392	143630528	137
ENSRNA049474903	10	-	142262616	142262877	262
ENSRNA049474907	10	+	144728318	144728543	226
ENSRNA049474911	10	+	144721354	144721573	220
ENSRNA049474917	10	+	143162797	143163018	222
ENSRNA049474924	10	-	143628764	143628985	222
ENSRNA049474946	3	+	108514483	108514582	100
ENSRNA049474953	3	+	108514310	108514409	100
ENSRNA049474986	8	-	22520709	22520810	102
ENSRNA049474992	8	-	21224946	21225072	127
ENSRNA049475000	8	+	21743900	21743970	71
ENSRNA049475115	8	+	2491319	2491411	93
ENSRNA049475128	8	+	2554810	2554908	99
ENSRNA049475135	8	+	2555038	2555123	86
ENSRNA049475138	8	+	2491899	2491994	96
ENSRNA049475171	8	-	124698631	124698704	74
ENSRNA049475181	8	-	121857009	121857103	95
ENSRNA049475200	8	-	124698817	124698898	82
ENSRNA049475223	8	-	128420226	128420321	96
ENSRNA049475232	8	-	121856525	121856624	100
ENSRNA049475237	8	-	128420399	128420484	86
ENSRNA049475307	8	-	128420695	128420793	99
ENSRNA049475322	10	+	48845211	48845522	312
ENSRNA049475327	10	+	48834698	48834771	74
ENSRNA049475331	10	+	48840160	48840256	97
ENSRNA049475336	10	+	48842592	48842705	114
ENSRNA049475340	10	+	48840320	48840453	134
ENSRNA049475344	10	+	42443887	42444020	134
ENSRNA049475348	10	+	48844911	48845007	97
ENSRNA049475356	10	+	46408844	46408924	81
ENSRNA049475359	10	+	48845021	48845140	120
ENSRNA049475429	8	+	157565242	157565304	63
ENSRNA049475437	8	-	153624475	153624624	150
ENSRNA049475455	8	+	53026361	53026499	139
ENSRNA049475459	8	+	52399578	52399660	83
ENSRNA049475486	8	-	164834447	164834546	100
ENSRNA049475492	8	-	167534097	167534293	197
ENSRNA049475506	8	+	166139263	166139362	100
ENSRNA049475518	8	+	164529888	164529962	75
ENSRNA049475525	8	+	164529700	164529780	81
ENSRNA049475532	8	+	166139090	166139189	100
ENSRNA049475551	8	+	164530276	164530415	140
ENSRNA049475560	8	+	164530102	164530209	108
ENSRNA049475565	8	+	164688387	164688487	101
ENSRNA049475572	8	-	167756874	167757017	144
ENSRNA049475579	8	-	168380340	168380540	201
ENSRNA049475586	8	-	166735156	166735352	197
ENSRNA049475591	8	-	167716252	167716448	197
ENSRNA049475596	8	-	167726575	167726771	197
ENSRNA049475603	8	+	167453461	167453657	197
ENSRNA049475606	8	+	167427106	167427302	197
ENSRNA049475610	8	+	167421837	167422033	197
ENSRNA049475617	8	+	167342860	167343056	197
ENSRNA049475622	8	+	168620464	168620688	225
ENSRNA049475645	10	+	51055710	51056249	540
ENSRNA049475668	8	-	66081633	66081752	120
ENSRNA049475672	8	-	65970189	65970308	120
ENSRNA049475683	8	-	63480424	63480516	93
ENSRNA049475693	8	-	63480679	63480771	93
ENSRNA049475702	8	-	63480170	63480262	93
ENSRNA049475707	8	+	67650623	67650744	122
ENSRNA049475716	8	+	67649934	67650031	98
ENSRNA049475740	8	+	91144332	91144450	119
ENSRNA049475761	8	+	84949279	84949354	76
ENSRNA049475771	8	-	80108617	80108733	117
ENSRNA049475794	6	+	131346556	131346631	76
ENSRNA049475800	6	-	139315976	139316173	198
ENSRNA049475878	6	-	119563345	119563541	197
ENSRNA049475883	6	+	113560897	113561015	119
ENSRNA049475958	9	+	143391419	143391516	98
ENSRNA049475967	9	-	147664110	147664180	71
ENSRNA049475976	9	+	147202967	147203049	83
ENSRNA049475996	2	-	169840781	169840869	89
ENSRNA049476001	2	-	169840995	169841083	89
ENSRNA049476004	2	-	169841209	169841297	89
ENSRNA049476008	2	-	169841637	169841725	89
ENSRNA049476010	2	-	169841423	169841511	89
ENSRNA049476041	5	-	167822587	167822806	220
ENSRNA049476045	5	-	167820308	167820523	216
ENSRNA049476075	5	+	163559971	163560150	180
ENSRNA049476092	9	-	151684335	151684527	193
ENSRNA049476098	9	-	151582678	151582870	193
ENSRNA049476101	9	-	151576098	151576290	193
ENSRNA049476107	9	-	151585541	151585733	193
ENSRNA049476110	9	-	151674603	151674795	193
ENSRNA049476112	9	+	158277567	158277684	118
ENSRNA049476121	9	+	156596437	156596541	105
ENSRNA049476127	9	+	156596239	156596346	108
ENSRNA049476131	9	+	158276985	158277166	182
ENSRNA049476138	9	+	156806343	156806433	91
ENSRNA049476145	9	+	158277223	158277363	141
ENSRNA049476156	9	+	151510936	151511022	87
ENSRNA049476166	9	+	151510761	151510851	91
ENSRNA049476173	9	+	156596606	156596762	157
ENSRNA049476180	9	+	153446171	153446251	81
ENSRNA049476213	9	+	158668191	158668286	96
ENSRNA049476216	9	+	158277392	158277499	108
ENSRNA049476247	7	-	4983921	4984008	88
ENSRNA049476252	7	-	4985062	4985147	86
ENSRNA049476258	7	+	8517986	8518068	83
ENSRNA049476271	7	-	7918233	7918311	79
ENSRNA049476276	7	-	5206371	5206455	85
ENSRNA049476283	7	-	4984602	4984695	94
ENSRNA049476298	7	-	7918109	7918189	81
ENSRNA049476303	7	-	7918631	7918714	84
ENSRNA049476306	7	+	3197780	3197865	86
ENSRNA049476313	7	+	3204583	3204668	86
ENSRNA049476322	7	+	8518187	8518274	88
ENSRNA049476328	7	-	9191862	9191968	107
ENSRNA049476380	2	+	192057616	192057761	146
ENSRNA049476438	6	-	63516744	63517460	717
ENSRNA049476460	9	-	44366481	44366671	191
ENSRNA049476471	6	-	127662056	127662251	196
ENSRNA049476473	6	+	120831766	120831948	183
ENSRNA049476480	6	-	124189088	124189161	74
ENSRNA049476520	5	+	35490207	35490357	151
ENSRNA049476538	2	+	45211579	45211669	91
ENSRNA049476545	2	+	40221837	40221910	74
ENSRNA049476580	5	+	184291311	184291507	197
ENSRNA049476585	5	+	184457653	184457771	119
ENSRNA049476589	5	+	184457381	184457561	181
ENSRNA049476610	5	-	185086294	185086497	204
ENSRNA049476616	5	+	186165720	186165804	85
ENSRNA049476666	6	+	108928439	108928534	96
ENSRNA049476670	6	+	105371159	105371279	121
ENSRNA049476674	6	+	108929358	108929453	96
ENSRNA049476678	6	+	108928631	108928725	95
ENSRNA049476681	6	+	108929549	108929642	94
ENSRNA049476688	6	+	105370898	105371077	180
ENSRNA049476704	6	+	107333994	107334075	82
ENSRNA049476711	6	+	105644993	105645189	197
ENSRNA049476719	6	+	102916436	102916600	165
ENSRNA049476737	7	-	170990323	170990519	197
ENSRNA049476743	7	-	170580387	170580526	140
ENSRNA049476748	7	-	170580036	170580179	144
ENSRNA049476754	7	-	172981373	172981461	89
ENSRNA049476758	7	-	173081036	173081124	89
ENSRNA049476774	7	-	173543055	173543174	120
ENSRNA049476781	7	-	174748976	174749058	83
ENSRNA049476796	7	+	177643131	177643214	84
ENSRNA049476801	7	+	177642353	177642430	78
ENSRNA049476824	7	+	177643362	177643445	84
ENSRNA049476832	7	-	170579759	170579904	146
ENSRNA049476856	7	+	177642627	177642707	81
ENSRNA049476863	7	-	178839740	178839920	181
ENSRNA049476878	3	+	176206058	176206147	90
ENSRNA049476890	3	+	179906504	179906591	88
ENSRNA049476908	9	+	132913275	132913355	81
ENSRNA049476916	9	+	132759380	132759620	241
ENSRNA049476922	9	-	132762686	132762792	107
ENSRNA049476935	6	+	30346837	30347023	187
ENSRNA049476941	6	+	35067489	35067585	97
ENSRNA049476973	1	+	229766139	229766442	304
ENSRNA049476978	1	-	229816856	229817035	180
ENSRNA049476983	1	-	226854057	226854180	124
ENSRNA049476994	1	-	223353031	223353118	88
ENSRNA049477002	6	-	81821442	81821591	150
ENSRNA049477007	6	+	81288191	81288270	80
ENSRNA049477011	6	+	81473522	81473601	80
ENSRNA049477025	4	+	49030219	49030359	141
ENSRNA049477036	4	+	47128923	47129013	91
ENSRNA049477038	4	+	44057746	44057831	86
ENSRNA049477060	4	+	44057991	44058076	86
ENSRNA049477077	9	-	20383583	20383890	308
ENSRNA049477080	9	+	20238190	20238493	304
ENSRNA049477082	9	+	20239477	20239781	305
ENSRNA049477087	9	+	20240100	20240395	296
ENSRNA049477092	9	-	20386228	20386550	323
ENSRNA049477097	9	+	22802459	22802537	79
ENSRNA049477101	9	+	22802624	22802703	80
ENSRNA049477115	7	+	88376206	88376307	102
ENSRNA049477133	5	-	215846479	215846663	185
ENSRNA049477136	5	+	213693607	213693767	161
ENSRNA049477141	5	+	219928081	219928241	161
ENSRNA049477174	5	+	215780255	215780331	77
ENSRNA049477188	6	-	141379197	141379303	107
ENSRNA049477203	6	-	141379644	141379738	95
ENSRNA049477299	2	+	131721287	131721395	109
ENSRNA049477302	2	+	131683427	131683534	108
ENSRNA049477344	2	+	241692858	241693054	197
ENSRNA049477351	2	+	241906734	241906816	83
ENSRNA049477360	2	+	242051312	242051392	81
ENSRNA049477366	2	+	242051474	242051560	87
ENSRNA049477376	2	+	241906894	241906980	87
ENSRNA049477387	2	+	242050903	242050986	84
ENSRNA049477401	6	-	25428881	25430691	1811
ENSRNA049477405	6	-	25442311	25444120	1810
ENSRNA049477408	6	-	25408608	25409716	1109
ENSRNA049477412	6	-	25428508	25428663	156
ENSRNA049477415	6	-	25441938	25442093	156
ENSRNA049477418	6	-	25451359	25451514	156
ENSRNA049477424	6	+	21731008	21731114	107
ENSRNA049477429	6	-	25466383	25466485	103
ENSRNA049477435	6	-	20205218	20205317	100
ENSRNA049477439	6	-	25408419	25408495	77
ENSRNA049477447	6	-	20205699	20205796	98
ENSRNA049477471	7	-	98191049	98191122	74
ENSRNA049477485	6	+	163943780	163943882	103
ENSRNA049477491	6	+	167607943	167608064	122
ENSRNA049477494	6	+	167607571	167607668	98
ENSRNA049477503	6	-	166841052	166841166	115
ENSRNA049477506	6	-	163865484	163865596	113
ENSRNA049477509	6	-	166813795	166813915	121
ENSRNA049477514	6	+	163944263	163944363	101
ENSRNA049477519	6	-	166840009	166840130	122
ENSRNA049477554	6	-	162454311	162454403	93
ENSRNA049477560	6	+	163944105	163944185	81
ENSRNA049477611	7	+	107935717	107936211	495
ENSRNA049477619	7	+	102314382	102314500	119
ENSRNA049477621	7	+	108776494	108776576	83
ENSRNA049477631	9	-	36303210	36303308	99
ENSRNA049477656	9	-	32601570	32601643	74
ENSRNA049477719	7	+	46266060	46266173	114
ENSRNA049477722	7	-	46259614	46259687	74
ENSRNA049477727	7	-	46260386	46260462	77
ENSRNA049477729	7	-	46244974	46245047	74
ENSRNA049477741	7	-	158600944	158601252	309
ENSRNA049477744	7	-	156772086	156772321	236
ENSRNA049477769	7	+	159151853	159151921	69
ENSRNA049477898	9	+	19066419	19066568	150
ENSRNA049477899	9	+	16444848	16444997	150
ENSRNA049477934	3	+	186340300	186340402	103
ENSRNA049477941	3	-	182680380	182680606	227
ENSRNA049477944	3	-	182680617	182681029	413
ENSRNA049478017	5	+	221336860	221337002	143
ENSRNA049478030	7	-	15010389	15010563	175
ENSRNA049478041	7	+	10843064	10843157	94
ENSRNA049478044	7	+	10843255	10843347	93
ENSRNA049478060	7	-	15010163	15010313	151
ENSRNA049478106	6	-	13586548	13588358	1811
ENSRNA049478109	6	-	13518004	13519813	1810
ENSRNA049478113	6	-	13475571	13477381	1811
ENSRNA049478119	6	-	13566012	13567822	1811
ENSRNA049478122	6	-	13509024	13510834	1811
ENSRNA049478126	6	-	12748431	12750238	1808
ENSRNA049478131	6	-	14265828	14267638	1811
ENSRNA049478136	6	-	14389679	14391490	1812
ENSRNA049478138	6	-	13550565	13552374	1810
ENSRNA049478140	6	-	14252588	14254398	1811
ENSRNA049478144	6	-	12818491	12820302	1812
ENSRNA049478147	6	-	14459874	14461684	1811
ENSRNA049478153	6	-	13670846	13672623	1778
ENSRNA049478156	6	-	14464912	14466400	1489
ENSRNA049478162	6	-	14399110	14400439	1330
ENSRNA049478167	6	-	13621312	13622420	1109
ENSRNA049478177	6	-	14318674	14319897	1224
ENSRNA049478180	6	-	12823641	12824642	1002
ENSRNA049478183	6	-	14270867	14271868	1002
ENSRNA049478188	6	-	14283113	14283803	691
ENSRNA049478193	6	-	14327311	14328001	691
ENSRNA049478201	6	-	14289084	14290039	956
ENSRNA049478203	6	-	12810200	12811109	910
ENSRNA049478205	6	-	14328002	14328498	497
ENSRNA049478207	6	-	13473592	13474021	430
ENSRNA049478212	6	-	12777300	12777807	508
ENSRNA049478218	6	-	14295240	14295633	394
ENSRNA049478221	6	-	12824696	12824911	216
ENSRNA049478226	6	-	13507487	13507764	278
ENSRNA049478227	6	-	13474026	13474303	278
ENSRNA049478230	6	-	13620935	13621245	311
ENSRNA049478234	6	-	12776937	12777222	286
ENSRNA049478239	6	-	14271927	14272115	189
ENSRNA049478241	6	-	12757262	12757422	161
ENSRNA049478247	6	-	13609016	13609176	161
ENSRNA049478252	6	-	14282732	14282887	156
ENSRNA049478260	6	-	14302900	14303055	156
ENSRNA049478262	6	-	14389305	14389460	156
ENSRNA049478267	6	-	13508651	13508805	155
ENSRNA049478272	6	-	13670463	13670618	156
ENSRNA049478275	6	-	12818119	12818274	156
ENSRNA049478282	6	-	13550189	13550344	156
ENSRNA049478287	6	-	13565634	13565789	156
ENSRNA049478292	6	-	13586174	13586329	156
ENSRNA049478301	6	-	13595145	13595300	156
ENSRNA049478307	6	-	14265452	14265607	156
ENSRNA049478313	6	-	13475196	13475351	156
ENSRNA049478320	6	-	14326931	14327086	156
ENSRNA049478328	6	-	14398724	14398879	156
ENSRNA049478333	6	-	13517632	13517787	156
ENSRNA049478336	6	-	14459501	14459656	156
ENSRNA049478343	6	-	12748054	12748209	156
ENSRNA049478350	6	-	14252208	14252357	150
ENSRNA049478355	6	-	14283808	14283935	128
ENSRNA049478362	6	-	14328511	14328628	118
ENSRNA049478368	6	-	14283946	14284047	102
ENSRNA049478375	6	-	14328720	14328794	75
ENSRNA049478381	6	-	13609239	13609341	103
ENSRNA049478387	6	-	12757485	12757587	103
ENSRNA049478392	6	-	14508553	14508688	136
ENSRNA049478400	1	-	134046829	134047199	371
ENSRNA049478409	1	-	134046464	134046797	334
ENSRNA049478420	9	+	128629074	128629234	161
ENSRNA049478426	9	+	128658845	128659007	163
ENSRNA049478428	9	+	121316136	121316223	88
ENSRNA049478438	9	+	121315954	121316043	90
ENSRNA049478445	9	+	129384277	129384394	118
ENSRNA049478461	9	-	126604508	126604581	74
ENSRNA049478482	B73V4_ctg136	+	33642	35452	1811
ENSRNA049478487	B73V4_ctg136	+	56533	58224	1692
ENSRNA049478494	B73V4_ctg136	+	25039	26330	1292
ENSRNA049478501	B73V4_ctg136	+	2216	3043	828
ENSRNA049478508	B73V4_ctg136	+	36716	36992	277
ENSRNA049478513	B73V4_ctg136	+	35674	35829	156
ENSRNA049478519	B73V4_ctg136	+	58444	58599	156
ENSRNA049478522	B73V4_ctg136	+	26555	26710	156
ENSRNA049478524	B73V4_ctg136	+	37005	37267	263
ENSRNA049478530	B73V4_ctg207	+	24980	26789	1810
ENSRNA049478534	B73V4_ctg207	+	1049	2850	1802
ENSRNA049478539	B73V4_ctg207	+	34197	35023	827
ENSRNA049478543	B73V4_ctg207	+	27011	27166	156
ENSRNA049478548	B73V4_ctg207	+	3068	3222	155
ENSRNA049478557	B73V4_ctg243	+	19016	19170	155
ENSRNA049478560	B73V4_ctg243	+	17719	17867	149
ENSRNA049478576	B73V4_ctg154	+	51858	53668	1811
ENSRNA049478584	B73V4_ctg154	+	22228	24038	1811
ENSRNA049478590	B73V4_ctg154	+	1360	3166	1807
ENSRNA049478600	B73V4_ctg154	+	42044	43854	1811
ENSRNA049478607	B73V4_ctg154	+	26510	27009	500
ENSRNA049478615	B73V4_ctg154	+	27042	27339	298
ENSRNA049478622	B73V4_ctg154	+	3380	3535	156
ENSRNA049478628	B73V4_ctg154	+	24256	24411	156
ENSRNA049478633	B73V4_ctg154	+	53887	54042	156
ENSRNA049478640	B73V4_ctg154	+	44076	44231	156
ENSRNA049478649	B73V4_ctg165	-	57783	59593	1811
ENSRNA049478662	B73V4_ctg165	-	44250	46060	1811
ENSRNA049478674	B73V4_ctg165	-	43875	44030	156
ENSRNA049478681	B73V4_ctg165	-	57410	57565	156
ENSRNA049478689	B73V4_ctg165	-	66584	66739	156
ENSRNA049478700	B73V4_ctg156	-	48922	50732	1811
ENSRNA049478703	B73V4_ctg156	-	39544	41354	1811
ENSRNA049478712	B73V4_ctg156	-	39172	39327	156
ENSRNA049478717	B73V4_ctg156	-	48549	48704	156
ENSRNA049478726	B73V4_ctg156	-	56079	56187	109
ENSRNA049478739	B73V4_ctg171	-	57305	59115	1811
ENSRNA049478748	B73V4_ctg171	-	67589	69398	1810
ENSRNA049478756	B73V4_ctg171	-	37019	38829	1811
ENSRNA049478764	B73V4_ctg171	-	5412	5813	402
ENSRNA049478771	B73V4_ctg171	-	36637	36792	156
ENSRNA049478779	B73V4_ctg171	-	45954	46109	156
ENSRNA049478786	B73V4_ctg171	-	67215	67370	156
ENSRNA049478799	B73V4_ctg167	-	4086	5896	1811
ENSRNA049478806	B73V4_ctg167	-	44702	46512	1811
ENSRNA049478813	B73V4_ctg167	-	33464	35274	1811
ENSRNA049478822	B73V4_ctg167	-	24806	25913	1108
ENSRNA049478827	B73V4_ctg167	-	13204	13444	241
ENSRNA049478830	B73V4_ctg167	-	12862	13022	161
ENSRNA049478841	B73V4_ctg167	-	3711	3866	156
ENSRNA049478848	B73V4_ctg167	-	12479	12634	156
ENSRNA049478854	B73V4_ctg167	-	44327	44482	156
ENSRNA049478865	B73V4_ctg167	-	53108	53263	156
ENSRNA049478869	B73V4_ctg167	-	33090	33245	156
ENSRNA049478872	B73V4_ctg167	-	13085	13187	103
ENSRNA049478881	B73V4_ctg204	+	20582	22392	1811
ENSRNA049478891	B73V4_ctg204	+	22612	22767	156
ENSRNA049478900	B73V4_ctg204	+	13844	13990	147
ENSRNA049478910	B73V4_ctg18	+	21397	21477	81
ENSRNA049478923	B73V4_ctg121	-	22251	22333	83
ENSRNA049478930	B73V4_ctg121	+	19747	19823	77
ENSRNA049478942	B73V4_ctg13	+	31850	32000	151
ENSRNA049478949	B73V4_ctg153	+	47614	49398	1785
ENSRNA049478956	B73V4_ctg153	+	9050	10741	1692
ENSRNA049478963	B73V4_ctg153	+	17	1703	1687
ENSRNA049478975	B73V4_ctg153	+	12004	12281	278
ENSRNA049478981	B73V4_ctg153	+	1917	2072	156
ENSRNA049478987	B73V4_ctg153	+	10962	11117	156
ENSRNA049478993	B73V4_ctg153	+	49598	49753	156
ENSRNA049478999	B73V4_ctg153	+	12294	12450	157
ENSRNA049479006	B73V4_ctg152	-	18558	19671	1114
ENSRNA049479014	B73V4_ctg152	-	7761	8240	480
ENSRNA049479027	B73V4_ctg166	-	8900	10710	1811
ENSRNA049479033	B73V4_ctg166	-	51510	53320	1811
ENSRNA049479040	B73V4_ctg166	-	14140	14910	771
ENSRNA049479045	B73V4_ctg166	-	8527	8682	156
ENSRNA049479053	B73V4_ctg166	-	51137	51292	156
ENSRNA049479057	B73V4_ctg166	-	48673	48727	55
ENSRNA049479065	B73V4_ctg166	-	48735	48787	53
ENSRNA049479077	B73V4_ctg205	-	5657	7467	1811
ENSRNA049479084	B73V4_ctg205	-	14442	16252	1811
ENSRNA049479090	B73V4_ctg205	-	49017	50824	1808
ENSRNA049479097	B73V4_ctg205	-	5282	5437	156
ENSRNA049479107	B73V4_ctg205	-	14067	14222	156
ENSRNA049479113	B73V4_ctg205	-	48644	48798	155
ENSRNA049479127	10	+	83285130	83285232	103
ENSRNA049479136	10	+	83287083	83287182	100
ENSRNA049479153	10	+	83286274	83286373	100
ENSRNA049479158	10	+	83286004	83286103	100
ENSRNA049479169	10	+	83286821	83286920	100
ENSRNA049479178	10	+	83287364	83287463	100
ENSRNA049479185	10	+	83286546	83286645	100
ENSRNA049479186	10	-	80382038	80382122	85
ENSRNA049479211	10	+	83285447	83285549	103
ENSRNA049479219	10	+	83287920	83288018	99
ENSRNA049479257	2	+	157586170	157587979	1810
ENSRNA049479261	2	+	157594966	157595421	456
ENSRNA049479266	2	+	157588200	157588355	156
ENSRNA049479276	2	-	156036909	156037030	122
ENSRNA049479284	2	-	156750040	156750157	118
ENSRNA049479292	2	-	156750558	156750737	180
ENSRNA049479303	2	-	156750361	156750501	141
ENSRNA049479317	2	+	159695108	159695204	97
ENSRNA049479365	6	-	92080358	92080501	144
ENSRNA049479370	6	-	92504748	92504866	119
ENSRNA049479381	6	-	92080053	92080146	94
ENSRNA049479409	6	-	92080205	92080291	87
ENSRNA049479419	6	-	92079856	92079973	118
ENSRNA049479424	6	-	92506021	92506110	90
ENSRNA049479432	6	-	92505629	92505763	135
ENSRNA049479442	6	-	99730206	99730279	74
ENSRNA049479449	6	-	92505828	92505932	105
ENSRNA049479456	6	-	92079635	92079736	102
ENSRNA049479461	6	-	92505181	92505266	86
ENSRNA049479467	6	-	92504959	92505044	86
ENSRNA049479501	6	+	99923632	99923734	103
ENSRNA049479518	6	-	92505358	92505446	89
ENSRNA049479540	10	+	35063469	35065279	1811
ENSRNA049479546	10	+	35072674	35073762	1089
ENSRNA049479549	10	+	35065498	35065653	156
ENSRNA049479556	10	-	34613124	34613206	83
ENSRNA049479574	B73V4_ctg203	+	79660	81470	1811
ENSRNA049479579	B73V4_ctg203	+	70536	72338	1803
ENSRNA049479581	B73V4_ctg203	+	11270	12562	1293
ENSRNA049479585	B73V4_ctg203	+	3072	3970	899
ENSRNA049479590	B73V4_ctg203	+	17437	18208	772
ENSRNA049479595	B73V4_ctg203	+	41559	42058	500
ENSRNA049479607	B73V4_ctg203	+	26447	27216	770
ENSRNA049479611	B73V4_ctg203	+	12786	12941	156
ENSRNA049479615	B73V4_ctg203	+	81688	81843	156
ENSRNA049479622	B73V4_ctg203	+	72558	72713	156
ENSRNA049479627	B73V4_ctg203	+	41150	41554	405
ENSRNA049479633	B73V4_ctg203	+	42098	42357	260
ENSRNA049479649	Pt	-	10542	10728	187
ENSRNA049479657	Pt	+	35985	36072	88
ENSRNA049479663	Pt	+	98768	98881	114
ENSRNA049479675	Pt	-	123856	123969	114
ENSRNA049479684	Pt	-	92330	92403	74
ENSRNA049479692	Pt	+	130334	130407	74
ENSRNA049479700	Pt	-	1421	1503	83
ENSRNA049479709	Pt	-	93102	93178	77
ENSRNA049479717	Pt	+	129559	129635	77
ENSRNA049479725	Pt	-	79921	79997	77
ENSRNA049479731	Pt	+	97820	97938	119
ENSRNA049479739	Pt	-	124799	124917	119
ENSRNA049479745	Pt	-	89992	90070	79
ENSRNA049479751	Pt	+	132667	132745	79
ENSRNA049479761	Pt	-	83360	83436	77
ENSRNA049479768	Pt	+	139301	139377	77
ENSRNA049479776	Pt	-	45333	45407	75
ENSRNA049479781	Pt	+	102369	102485	117
ENSRNA049479790	Pt	-	120252	120368	117
ENSRNA049479804	B73V4_ctg134	-	6655	6841	187
ENSRNA049479810	B73V4_ctg134	+	32100	32187	88
ENSRNA049479819	B73V4_ctg134	-	76055	76131	77
ENSRNA049479822	B73V4_ctg134	-	86142	86220	79
ENSRNA049479827	B73V4_ctg134	-	79508	79584	77
ENSRNA049479831	B73V4_ctg134	-	41444	41518	75
ENSRNA049479848	B73V4_ctg73	+	2450	2575	126
ENSRNA049479871	B73V4_ctg140	+	328514	330324	1811
ENSRNA049479875	B73V4_ctg140	+	337279	339089	1811
ENSRNA049479884	B73V4_ctg140	+	317843	319264	1422
ENSRNA049479889	B73V4_ctg140	-	292662	293770	1109
ENSRNA049479895	B73V4_ctg140	+	314168	314732	565
ENSRNA049479907	B73V4_ctg140	-	292310	292584	275
ENSRNA049479912	B73V4_ctg140	+	319482	319637	156
ENSRNA049479918	B73V4_ctg140	+	330544	330699	156
ENSRNA049479921	B73V4_ctg140	+	339309	339464	156
ENSRNA049762431	1	+	208259472	208259544	73
ENSRNA049762432	6	-	152168739	152168820	82
ENSRNA049762433	2	-	242365713	242365784	72
ENSRNA049762434	4	+	245433648	245433720	73
ENSRNA049762435	7	-	134489886	134489958	73
ENSRNA049762436	5	-	193669455	193669528	74
ENSRNA049762437	5	+	5313191	5313263	73
ENSRNA049996714	1	+	6412284	6412406	123
ENSRNA049996731	1	+	7976712	7976837	126
ENSRNA049996738	1	+	12791799	12791907	109
ENSRNA049996745	1	+	13782628	13782753	126
ENSRNA049996753	1	+	47137796	47137911	116
ENSRNA049996758	1	-	226759256	226759371	116
ENSRNA049996765	1	+	244940015	244940097	83
ENSRNA049996772	1	+	249547375	249547452	78
ENSRNA049996780	1	-	249664337	249664463	127
ENSRNA049996786	1	+	278093492	278093595	104
ENSRNA049996794	1	-	279585912	279585987	76
ENSRNA049996802	1	-	288700634	288700775	142
ENSRNA049996811	1	-	292918639	292918771	133
ENSRNA049996821	1	+	298107396	298107576	181
ENSRNA049996827	1	+	303772025	303772113	89
ENSRNA049996835	10	+	59006552	59006680	129
ENSRNA049996845	10	+	70573557	70573793	237
ENSRNA049996853	10	-	78600241	78600324	84
ENSRNA049996861	10	-	78600412	78600492	81
ENSRNA049996869	10	-	78600541	78600622	82
ENSRNA049996875	10	-	78600687	78600824	138
ENSRNA049996884	10	-	118740280	118740399	120
ENSRNA049996891	10	-	118740501	118740643	143
ENSRNA049996901	10	-	118790595	118790712	118
ENSRNA049996907	10	-	118813614	118813746	133
ENSRNA049996912	10	-	129642870	129642984	115
ENSRNA049996917	10	-	138536838	138536941	104
ENSRNA049996925	10	-	143745137	143745221	85
ENSRNA049996933	10	+	145465911	145465976	66
ENSRNA049996938	10	+	145466084	145466309	226
ENSRNA049996943	10	+	145466402	145466490	89
ENSRNA049996948	10	+	148727703	148727776	74
ENSRNA049996955	10	-	149451810	149451906	97
ENSRNA049996962	2	+	738724	738849	126
ENSRNA049996970	2	-	1951700	1951773	74
ENSRNA049996976	2	-	6276291	6276356	66
ENSRNA049996982	2	-	6276947	6277016	70
ENSRNA049996989	2	-	6277107	6277172	66
ENSRNA049996994	2	-	6286411	6286495	85
ENSRNA049996999	2	-	6286588	6286657	70
ENSRNA049997005	2	-	6287229	6287313	85
ENSRNA049997008	2	-	6287388	6287501	114
ENSRNA049997014	2	-	6288043	6288191	149
ENSRNA049997020	2	+	9079646	9079763	118
ENSRNA049997025	2	+	11553338	11553471	134
ENSRNA049997031	2	-	16763309	16763432	124
ENSRNA049997037	2	-	18027100	18027223	124
ENSRNA049997043	2	+	33005026	33005151	126
ENSRNA049997047	2	+	51342905	51343022	118
ENSRNA049997056	2	+	51343097	51343244	148
ENSRNA049997059	2	+	51409047	51409191	145
ENSRNA049997063	2	+	67281149	67281288	140
ENSRNA049997069	2	+	174319898	174320037	140
ENSRNA049997076	2	-	185613978	185614144	167
ENSRNA049997081	2	+	198435908	198436058	151
ENSRNA049997084	2	+	201270471	201270657	187
ENSRNA049997089	2	+	207980073	207980192	120
ENSRNA049997094	2	-	223401157	223401308	152
ENSRNA049997100	2	-	241093436	241093551	116
ENSRNA049997105	3	-	2020760	2020976	217
ENSRNA049997107	3	+	2038966	2039178	213
ENSRNA049997113	3	-	6928278	6928401	124
ENSRNA049997118	3	+	17997197	17997304	108
ENSRNA049997124	3	-	25007834	25008048	215
ENSRNA049997128	3	+	37346686	37346815	130
ENSRNA049997133	3	-	58127890	58128080	191
ENSRNA049997139	3	+	91435335	91435471	137
ENSRNA049997143	3	+	102365461	102365561	101
ENSRNA049997149	3	+	119392621	119392810	190
ENSRNA049997154	3	+	119394584	119394826	243
ENSRNA049997159	3	+	145801592	145801765	174
ENSRNA049997164	3	-	183569171	183569313	143
ENSRNA049997169	3	+	192096065	192096189	125
ENSRNA049997176	3	+	195044719	195044837	119
ENSRNA049997182	3	-	208954641	208954887	247
ENSRNA049997187	3	+	215788718	215788926	209
ENSRNA049997191	3	+	233919759	233919862	104
ENSRNA049997196	4	+	13818178	13818315	138
ENSRNA049997200	4	+	31733907	31734028	122
ENSRNA049997205	4	+	31734063	31734144	82
ENSRNA049997209	4	+	49299338	49299528	191
ENSRNA049997213	4	-	49565639	49565766	128
ENSRNA049997218	4	+	49625355	49625482	128
ENSRNA049997223	4	-	49625356	49625483	128
ENSRNA049997226	4	-	87069146	87069297	152
ENSRNA049997230	4	-	140280587	140280703	117
ENSRNA049997235	4	+	153858453	153858544	92
ENSRNA049997238	4	+	157728375	157728496	122
ENSRNA049997242	4	+	158285681	158285802	122
ENSRNA049997246	4	+	174154928	174155050	123
ENSRNA049997249	4	+	176326883	176327019	137
ENSRNA049997253	4	-	176331864	176332029	166
ENSRNA049997257	4	+	179535508	179535615	108
ENSRNA049997260	4	+	181112182	181112277	96
ENSRNA049997262	4	-	233617206	233617328	123
ENSRNA049997266	4	+	233618406	233618473	68
ENSRNA049997270	4	+	239713555	239713653	99
ENSRNA049997276	4	+	241638522	241638625	104
ENSRNA049997281	4	-	244520636	244520739	104
ENSRNA049997285	5	+	2846327	2846518	192
ENSRNA049997292	5	+	4414244	4414375	132
ENSRNA049997295	5	+	7976369	7976495	127
ENSRNA049997299	5	+	8289186	8289263	78
ENSRNA049997305	5	-	8896283	8896437	155
ENSRNA049997309	5	-	20785928	20786009	82
ENSRNA049997313	5	-	22443534	22443637	104
ENSRNA049997317	5	-	44296768	44296888	121
ENSRNA049997321	5	-	76534928	76535031	104
ENSRNA049997326	5	-	84610591	84610674	84
ENSRNA049997330	5	-	94725847	94725965	119
ENSRNA049997333	5	+	150363095	150363188	94
ENSRNA049997336	5	+	150372041	150372131	91
ENSRNA049997340	5	+	164370906	164371031	126
ENSRNA049997345	5	+	168617435	168617584	150
ENSRNA049997348	5	-	171268609	171268730	122
ENSRNA049997353	5	+	186614119	186614248	130
ENSRNA049997356	5	-	188595332	188595421	90
ENSRNA049997360	5	+	195602244	195602330	87
ENSRNA049997364	5	+	199240964	199241089	126
ENSRNA049997368	5	-	216483766	216483933	168
ENSRNA049997372	5	-	216484037	216484192	156
ENSRNA049997376	5	+	220211653	220211769	117
ENSRNA049997380	5	+	220222148	220222261	114
ENSRNA049997384	5	-	221721349	221721474	126
ENSRNA049997389	5	-	223360741	223360825	85
ENSRNA049997394	6	+	9551862	9551961	100
ENSRNA049997399	6	+	87381728	87381940	213
ENSRNA049997403	6	+	94036699	94036784	86
ENSRNA049997407	6	-	95985872	95986014	143
ENSRNA049997411	6	-	98967260	98967382	123
ENSRNA049997414	6	-	142646355	142646525	171
ENSRNA049997418	6	+	145727415	145727542	128
ENSRNA049997422	6	+	157477837	157478106	270
ENSRNA049997426	6	-	163860157	163860261	105
ENSRNA049997429	6	+	163867932	163868138	207
ENSRNA049997433	6	+	172029786	172029859	74
ENSRNA049997437	7	-	10115799	10115917	119
ENSRNA049997441	7	+	39887938	39888045	108
ENSRNA049997443	7	-	44057814	44057925	112
ENSRNA049997447	7	-	54276707	54276789	83
ENSRNA049997451	7	-	114375728	114375792	65
ENSRNA049997454	7	+	119411284	119411404	121
ENSRNA049997458	7	+	128589394	128589547	154
ENSRNA049997462	7	-	134663764	134663888	125
ENSRNA049997466	7	+	142286603	142286735	133
ENSRNA049997469	7	-	165932790	165932878	89
ENSRNA049997473	7	+	178154786	178155001	216
ENSRNA049997478	8	-	5012331	5012486	156
ENSRNA049997483	8	+	10753073	10753318	246
ENSRNA049997487	8	+	10885935	10886134	200
ENSRNA049997490	8	+	10908489	10908688	200
ENSRNA049997494	8	+	10912332	10912583	252
ENSRNA049997498	8	+	10920901	10921152	252
ENSRNA049997501	8	+	10947058	10947257	200
ENSRNA049997505	8	+	10950933	10951153	221
ENSRNA049997508	8	-	27608247	27608458	212
ENSRNA049997513	8	+	27675686	27675902	217
ENSRNA049997515	8	-	39583938	39584084	147
ENSRNA049997522	8	+	121773384	121773602	219
ENSRNA049997525	8	+	130375286	130375391	106
ENSRNA049997529	8	-	152709450	152709665	216
ENSRNA049997533	9	-	15122740	15122875	136
ENSRNA049997537	9	+	15122758	15122881	124
ENSRNA049997541	9	-	24309478	24309652	175
ENSRNA049997545	9	+	90025277	90025392	116
ENSRNA049997548	9	-	100082921	100082998	78
ENSRNA049997551	9	-	111791259	111791384	126
ENSRNA049997555	9	+	113476123	113476252	130
ENSRNA049997559	9	+	128212960	128213080	121
ENSRNA049997563	9	-	156643654	156643731	78
Novel00001	1	+	503633	505528	1135
Novel00002	1	+	1025307	1025689	310
Novel00003	1	+	1060618	1065694	4864
Novel00004	1	+	3397528	3398618	448
Novel00005	1	+	3856981	3858347	1237
Novel00006	1	+	5143026	5144988	1875
Novel00007	1	+	5417768	5420614	2446
Novel00008	1	+	6503432	6514724	753
Novel00009	1	+	7080535	7082370	1615
Novel00010	1	+	8069417	8077589	1782
Novel00011	1	+	10490554	10491570	725
Novel00012	1	+	18464875	18467501	2379
Novel00013	1	+	18881113	18882339	1046
Novel00014	1	+	19328699	19329038	272
Novel00015	1	+	19602330	19603339	926
Novel00016	1	+	21312223	21315438	1587
Novel00017	1	+	22873353	22874067	715
Novel00018	1	+	25936602	25953638	1886
Novel00019	1	+	26899770	26902861	1003
Novel00020	1	+	29431786	29443952	2624
Novel00021	1	+	29617633	29619304	841
Novel00022	1	+	30025067	30034044	8825
Novel00023	1	+	31590320	31601115	2855
Novel00024	1	+	32793211	32796591	1610
Novel00025	1	+	33174091	33175484	935
Novel00026	1	+	34150698	34151805	1012
Novel00027	1	+	34152266	34153072	634
Novel00028	1	+	34264716	34289739	589
Novel00029	1	+	34928451	34929280	454
Novel00030	1	+	35634514	35635199	371
Novel00031	1	+	38653634	38664572	1375
Novel00032	1	+	38679816	38681906	875
Novel00033	1	+	38982523	38983482	960
Novel00034	1	+	39570281	39572877	506
Novel00035	1	+	41579330	41579693	333
Novel00036	1	+	46642136	46644232	1931
Novel00037	1	+	52411874	52420290	1725
Novel00038	1	+	52413179	52421713	1022
Novel00039	1	+	52779272	52779919	411
Novel00040	1	+	53229387	53234576	674
Novel00041	1	+	55212958	55213726	656
Novel00042	1	+	57015161	57017581	2325
Novel00043	1	+	58016552	58018237	1686
Novel00044	1	+	58307203	58331531	733
Novel00045	1	+	62862555	62882092	19429
Novel00046	1	+	63125722	63126906	1093
Novel00047	1	+	63250518	63256133	3035
Novel00048	1	+	63314999	63315528	294
Novel00049	1	+	63316558	63317951	672
Novel00050	1	+	63367493	63369990	1584
Novel00051	1	+	63913145	63915904	2760
Novel00052	1	+	64537198	64546508	6245
Novel00053	1	+	64767840	64771050	2535
Novel00054	1	+	64834150	64839586	4373
Novel00055	1	+	64923417	64933212	3064
Novel00056	1	+	65022774	65027220	600
Novel00057	1	+	65368648	65376699	7894
Novel00058	1	+	65445723	65447958	852
Novel00059	1	+	65863877	65864241	250
Novel00060	1	+	66342822	66378072	10041
Novel00061	1	+	66353078	66373363	13526
Novel00062	1	+	70586498	70597267	873
Novel00063	1	+	72061187	72065022	352
Novel00064	1	+	73767508	73769384	1102
Novel00065	1	+	73900783	73918436	7849
Novel00066	1	+	74119394	74157305	10324
Novel00067	1	+	75712211	75713136	857
Novel00068	1	+	76208496	76209402	823
Novel00069	1	+	76517956	76518273	292
Novel00070	1	+	76742757	76759634	640
Novel00071	1	+	79426130	79434133	4262
Novel00072	1	+	79451552	79459769	3432
Novel00073	1	+	80079952	80090610	4214
Novel00074	1	+	80976542	80977723	1159
Novel00075	1	+	81117309	81118524	1129
Novel00076	1	+	83046040	83050952	4568
Novel00077	1	+	83796432	83799755	2346
Novel00078	1	+	84713144	84718548	1433
Novel00079	1	+	85649661	85664345	2039
Novel00080	1	+	86780241	86783053	2311
Novel00081	1	+	86971541	86973984	608
Novel00082	1	+	87173314	87181711	693
Novel00083	1	+	88084716	88085250	417
Novel00084	1	+	88504844	88509170	4151
Novel00085	1	+	89476741	89479228	1446
Novel00086	1	+	89596443	89597993	546
Novel00087	1	+	90134632	90157380	9286
Novel00088	1	+	90319594	90324513	3172
Novel00089	1	+	90430600	90438463	1152
Novel00090	1	+	90441809	90442812	905
Novel00091	1	+	90696800	90706938	705
Novel00092	1	+	91222579	91226627	2684
Novel00093	1	+	91975139	91976038	834
Novel00094	1	+	92259489	92264677	1415
Novel00095	1	+	92784412	92785915	553
Novel00096	1	+	94119200	94124075	1377
Novel00097	1	+	94562801	94567210	1556
Novel00098	1	+	95374618	95377467	2850
Novel00099	1	+	95892548	95899954	7407
Novel00100	1	+	97532451	97534450	2000
Novel00101	1	+	97778960	97782480	3521
Novel00102	1	+	98996642	99003910	431
Novel00103	1	+	100692505	100693680	920
Novel00104	1	+	101886184	101887583	1298
Novel00105	1	+	101966197	101967000	685
Novel00106	1	+	102259287	102265328	6042
Novel00107	1	+	102268902	102271232	2238
Novel00108	1	+	104763881	104800768	1557
Novel00109	1	+	104832262	104833958	1607
Novel00110	1	+	104846179	104848497	1934
Novel00111	1	+	107654808	107655815	926
Novel00112	1	+	108617473	108620542	2345
Novel00113	1	+	108657793	108659094	1190
Novel00114	1	+	108754774	108759437	370
Novel00115	1	+	108992323	108995722	3318
Novel00116	1	+	109550537	109553735	1445
Novel00117	1	+	109615491	109617585	2095
Novel00118	1	+	110844795	110849387	2155
Novel00119	1	+	112134936	112136002	500
Novel00120	1	+	112916073	112917966	721
Novel00121	1	+	113821909	113829961	821
Novel00122	1	+	115720582	115737505	3361
Novel00123	1	+	116607189	116607622	408
Novel00124	1	+	116702231	116709728	1032
Novel00125	1	+	116907142	116914421	693
Novel00126	1	+	117188967	117206195	9691
Novel00127	1	+	117353920	117356145	1924
Novel00128	1	+	117361585	117363722	1826
Novel00129	1	+	117388210	117400074	1249
Novel00130	1	+	117533480	117539273	809
Novel00131	1	+	117831729	117835870	2648
Novel00132	1	+	119170443	119173243	2470
Novel00133	1	+	120604857	120609386	4530
Novel00134	1	+	121924974	121927419	526
Novel00135	1	+	122014961	122015599	545
Novel00136	1	+	123545186	123548995	3203
Novel00137	1	+	124453553	124454778	1138
Novel00138	1	+	124862329	124870101	7701
Novel00139	1	+	125176473	125178746	2202
Novel00140	1	+	127353942	127355112	1062
Novel00141	1	+	127491824	127494881	2871
Novel00142	1	+	128845351	128846628	1152
Novel00143	1	+	130286863	130288952	962
Novel00144	1	+	130954237	130962532	7250
Novel00145	1	+	131305586	131309016	3028
Novel00146	1	+	131955282	131957908	1666
Novel00147	1	+	131989778	132002747	2096
Novel00148	1	+	133325157	133330210	1755
Novel00149	1	+	136562514	136567979	3393
Novel00150	1	+	137255546	137262743	3003
Novel00151	1	+	137324198	137329428	605
Novel00152	1	+	138332892	138339893	298
Novel00153	1	+	139003694	139006192	2499
Novel00154	1	+	139346334	139347523	746
Novel00155	1	+	139602753	139604564	1255
Novel00156	1	+	140038489	140048529	517
Novel00157	1	+	140607196	140621013	2306
Novel00158	1	+	140727169	140735548	638
Novel00159	1	+	140872052	140874930	2747
Novel00160	1	+	141353872	141354791	860
Novel00161	1	+	144440010	144467736	27725
Novel00162	1	+	144618570	144621830	2858
Novel00163	1	+	145988491	146004176	2477
Novel00164	1	+	147283232	147287664	4433
Novel00165	1	+	147323152	147324485	1241
Novel00166	1	+	147545124	147552437	4233
Novel00167	1	+	148271286	148273669	544
Novel00168	1	+	148779548	148780910	1058
Novel00169	1	+	148833416	148837871	4200
Novel00170	1	+	149268108	149270094	1848
Novel00171	1	+	149450688	149453397	1499
Novel00172	1	+	150023571	150026402	590
Novel00173	1	+	150216073	150218473	1658
Novel00174	1	+	151793004	151796934	1461
Novel00175	1	+	151887282	151891822	1516
Novel00176	1	+	151907899	151912069	1011
Novel00177	1	+	152102384	152104606	783
Novel00178	1	+	154762486	154772680	3516
Novel00179	1	+	154821365	154845019	2021
Novel00180	1	+	155343012	155351634	1778
Novel00181	1	+	155570274	155579576	3895
Novel00182	1	+	156214148	156219678	1427
Novel00183	1	+	157231500	157237893	3127
Novel00184	1	+	157266096	157270094	3380
Novel00185	1	+	157404156	157407625	1646
Novel00186	1	+	157978743	157980661	1412
Novel00187	1	+	158944375	158946518	589
Novel00188	1	+	160861381	160864910	3317
Novel00189	1	+	160919585	160925951	3089
Novel00190	1	+	162397585	162398395	548
Novel00191	1	+	163161763	163163167	459
Novel00192	1	+	164221642	164226220	1258
Novel00193	1	+	165483881	165538262	2015
Novel00194	1	+	165829826	165835006	516
Novel00195	1	+	166509436	166511354	1273
Novel00196	1	+	166685630	166690254	1940
Novel00197	1	+	167271490	167274097	2524
Novel00198	1	+	167655411	167658755	731
Novel00199	1	+	167664290	167677059	12726
Novel00200	1	+	168608606	168610500	985
Novel00201	1	+	169188512	169192196	3685
Novel00202	1	+	169288761	169292023	3121
Novel00203	1	+	169955545	169957243	672
Novel00204	1	+	171116076	171118023	1800
Novel00205	1	+	174572646	174585010	12322
Novel00206	1	+	175081925	175087556	472
Novel00207	1	+	175506559	175515771	348
Novel00208	1	+	177456033	177459937	931
Novel00209	1	+	177504072	177506778	2476
Novel00210	1	+	178456325	178461073	2663
Novel00211	1	+	178807462	178809172	1540
Novel00212	1	+	179986304	179987266	631
Novel00213	1	+	180516610	180521348	1687
Novel00214	1	+	182401451	182402681	930
Novel00215	1	+	183683243	183685402	1760
Novel00216	1	+	184115986	184123301	1534
Novel00217	1	+	185022104	185048586	1982
Novel00218	1	+	185423290	185428677	2442
Novel00219	1	+	185557736	185562319	2188
Novel00220	1	+	186818423	186820159	613
Novel00221	1	+	187732219	187742657	3740
Novel00222	1	+	187886553	187892066	3025
Novel00223	1	+	187932746	187934425	601
Novel00224	1	+	188179876	188203036	7230
Novel00225	1	+	188844849	188847816	2430
Novel00226	1	+	188865225	188865910	594
Novel00227	1	+	189195317	189198522	2597
Novel00228	1	+	190239473	190244695	918
Novel00229	1	+	190907486	190910225	2469
Novel00230	1	+	192067658	192068194	456
Novel00231	1	+	192973938	192974697	607
Novel00232	1	+	193062167	193070210	424
Novel00233	1	+	194565601	194605168	3520
Novel00234	1	+	194591436	194600957	3025
[truncated: 49,408 more rows]
