# Supplementary material for: Weighted gene co-expression network analysis reveals key module and hub genes associated with the anthocyanin biosynthesis in maize pericarp
Source: Front Plant Sci. 2022 Oct 31;13:1013412. doi: 10.3389/fpls.2022.1013412 (PMC9661197; doi:10.3389/fpls.2022.1013412)
Supplement: Supplementary Table 2 — The list of 2057 candidate genes and their belonging module. [file Table_2.csv]

	colour	gene
1	blue	ENSRNA049479918
2	blue	Novel00594
3	blue	Novel01020
4	blue	Novel01084
5	blue	Novel01155
6	blue	Novel01180
7	blue	Novel01207
8	blue	Novel01261
9	blue	Novel01382
10	blue	Novel01682
11	blue	Novel02265
12	blue	Novel02579
13	blue	Novel03375
14	blue	Novel03751
15	blue	Novel03793
16	blue	Novel03945
17	blue	Novel04200
18	blue	ZeamMr002
19	blue	Zm00001d000128
20	blue	Zm00001d000288
21	blue	Zm00001d000294
22	blue	Zm00001d000429
23	blue	Zm00001d001206
24	blue	Zm00001d001766
25	blue	Zm00001d001907
26	blue	Zm00001d001915
27	blue	Zm00001d002065
28	blue	Zm00001d002126
29	blue	Zm00001d002339
30	blue	Zm00001d002360
31	blue	Zm00001d002392
32	blue	Zm00001d002410
33	blue	Zm00001d002500
34	blue	Zm00001d002592
35	blue	Zm00001d002630
36	blue	Zm00001d002704
37	blue	Zm00001d002768
38	blue	Zm00001d002801
39	blue	Zm00001d002842
40	blue	Zm00001d002952
41	blue	Zm00001d002958
42	blue	Zm00001d002960
43	blue	Zm00001d003081
44	blue	Zm00001d003127
45	blue	Zm00001d003157
46	blue	Zm00001d003188
47	blue	Zm00001d003190
48	blue	Zm00001d003191
49	blue	Zm00001d003200
50	blue	Zm00001d003247
51	blue	Zm00001d003282
52	blue	Zm00001d003287
53	blue	Zm00001d003379
54	blue	Zm00001d003457
55	blue	Zm00001d003524
56	blue	Zm00001d003533
57	blue	Zm00001d003538
58	blue	Zm00001d003669
59	blue	Zm00001d003751
60	blue	Zm00001d003801
61	blue	Zm00001d003823
62	blue	Zm00001d003912
63	blue	Zm00001d003938
64	blue	Zm00001d003939
65	blue	Zm00001d004171
66	blue	Zm00001d004292
67	blue	Zm00001d004758
68	blue	Zm00001d004837
69	blue	Zm00001d004848
70	blue	Zm00001d004921
71	blue	Zm00001d004936
72	blue	Zm00001d005159
73	blue	Zm00001d005230
74	blue	Zm00001d005250
75	blue	Zm00001d005394
76	blue	Zm00001d005423
77	blue	Zm00001d005478
78	blue	Zm00001d005659
79	blue	Zm00001d005663
80	blue	Zm00001d005793
81	blue	Zm00001d005892
82	blue	Zm00001d006008
83	blue	Zm00001d006094
84	blue	Zm00001d006342
85	blue	Zm00001d006364
86	blue	Zm00001d006467
87	blue	Zm00001d006486
88	blue	Zm00001d006612
89	blue	Zm00001d006753
90	blue	Zm00001d006760
91	blue	Zm00001d006796
92	blue	Zm00001d007299
93	blue	Zm00001d007411
94	blue	Zm00001d007446
95	blue	Zm00001d007815
96	blue	Zm00001d007830
97	blue	Zm00001d007915
98	blue	Zm00001d008241
99	blue	Zm00001d008268
100	blue	Zm00001d008435
101	blue	Zm00001d008453
102	blue	Zm00001d008495
103	blue	Zm00001d008540
104	blue	Zm00001d008548
105	blue	Zm00001d008567
106	blue	Zm00001d008594
107	blue	Zm00001d008604
108	blue	Zm00001d008620
109	blue	Zm00001d008669
110	blue	Zm00001d009083
111	blue	Zm00001d009112
112	blue	Zm00001d009146
113	blue	Zm00001d009182
114	blue	Zm00001d009382
115	blue	Zm00001d009487
116	blue	Zm00001d009494
117	blue	Zm00001d009568
118	blue	Zm00001d009594
119	blue	Zm00001d009648
120	blue	Zm00001d009700
121	blue	Zm00001d009718
122	blue	Zm00001d009795
123	blue	Zm00001d009797
124	blue	Zm00001d009907
125	blue	Zm00001d009936
126	blue	Zm00001d010061
127	blue	Zm00001d010094
128	blue	Zm00001d010172
129	blue	Zm00001d010175
130	blue	Zm00001d010227
131	blue	Zm00001d010371
132	blue	Zm00001d010534
133	blue	Zm00001d010586
134	blue	Zm00001d010614
135	blue	Zm00001d010631
136	blue	Zm00001d010649
137	blue	Zm00001d010650
138	blue	Zm00001d010814
139	blue	Zm00001d010856
140	blue	Zm00001d010902
141	blue	Zm00001d010956
142	blue	Zm00001d011012
143	blue	Zm00001d011080
144	blue	Zm00001d011185
145	blue	Zm00001d011396
146	blue	Zm00001d011435
147	blue	Zm00001d011454
148	blue	Zm00001d011741
149	blue	Zm00001d011755
150	blue	Zm00001d012042
151	blue	Zm00001d012044
152	blue	Zm00001d012068
153	blue	Zm00001d012229
154	blue	Zm00001d012293
155	blue	Zm00001d012296
156	blue	Zm00001d012383
157	blue	Zm00001d012527
158	blue	Zm00001d012572
159	blue	Zm00001d012590
160	blue	Zm00001d012591
161	blue	Zm00001d012663
162	blue	Zm00001d012684
163	blue	Zm00001d012764
164	blue	Zm00001d012909
165	blue	Zm00001d013007
166	blue	Zm00001d013097
167	blue	Zm00001d013193
168	blue	Zm00001d013202
169	blue	Zm00001d013220
170	blue	Zm00001d013226
171	blue	Zm00001d013229
172	blue	Zm00001d013256
173	blue	Zm00001d013367
174	blue	Zm00001d013384
175	blue	Zm00001d013428
176	blue	Zm00001d013494
177	blue	Zm00001d013550
178	blue	Zm00001d013568
179	blue	Zm00001d013810
180	blue	Zm00001d013956
181	blue	Zm00001d013993
182	blue	Zm00001d014007
183	blue	Zm00001d014102
184	blue	Zm00001d014282
185	blue	Zm00001d014325
186	blue	Zm00001d014513
187	blue	Zm00001d014608
188	blue	Zm00001d014658
189	blue	Zm00001d014733
190	blue	Zm00001d014772
191	blue	Zm00001d014848
192	blue	Zm00001d014887
193	blue	Zm00001d014897
194	blue	Zm00001d015025
195	blue	Zm00001d015186
196	blue	Zm00001d015289
197	blue	Zm00001d015406
198	blue	Zm00001d015431
199	blue	Zm00001d015509
200	blue	Zm00001d015599
201	blue	Zm00001d015638
202	blue	Zm00001d015905
203	blue	Zm00001d016128
204	blue	Zm00001d016255
205	blue	Zm00001d016568
206	blue	Zm00001d016582
207	blue	Zm00001d016588
208	blue	Zm00001d016694
209	blue	Zm00001d016705
210	blue	Zm00001d017021
211	blue	Zm00001d017022
212	blue	Zm00001d017072
213	blue	Zm00001d017140
214	blue	Zm00001d017203
215	blue	Zm00001d017379
216	blue	Zm00001d017399
217	blue	Zm00001d017493
218	blue	Zm00001d017592
219	blue	Zm00001d017622
220	blue	Zm00001d017729
221	blue	Zm00001d017840
222	blue	Zm00001d017874
223	blue	Zm00001d017990
224	blue	Zm00001d018056
225	blue	Zm00001d018081
226	blue	Zm00001d018090
227	blue	Zm00001d018111
228	blue	Zm00001d018134
229	blue	Zm00001d018342
230	blue	Zm00001d018412
231	blue	Zm00001d018414
232	blue	Zm00001d018725
233	blue	Zm00001d018830
234	blue	Zm00001d019049
235	blue	Zm00001d019054
236	blue	Zm00001d019155
237	blue	Zm00001d019156
238	blue	Zm00001d019191
239	blue	Zm00001d019192
240	blue	Zm00001d019277
241	blue	Zm00001d019279
242	blue	Zm00001d019317
243	blue	Zm00001d019446
244	blue	Zm00001d019504
245	blue	Zm00001d019591
246	blue	Zm00001d019704
247	blue	Zm00001d019836
248	blue	Zm00001d020137
249	blue	Zm00001d020268
250	blue	Zm00001d020371
251	blue	Zm00001d020396
252	blue	Zm00001d020429
253	blue	Zm00001d020442
254	blue	Zm00001d020580
255	blue	Zm00001d020590
256	blue	Zm00001d020591
257	blue	Zm00001d020592
258	blue	Zm00001d020888
259	blue	Zm00001d020938
260	blue	Zm00001d020965
261	blue	Zm00001d020974
262	blue	Zm00001d021006
263	blue	Zm00001d021046
264	blue	Zm00001d021057
265	blue	Zm00001d021061
266	blue	Zm00001d021141
267	blue	Zm00001d021168
268	blue	Zm00001d021221
269	blue	Zm00001d021418
270	blue	Zm00001d021665
271	blue	Zm00001d021666
272	blue	Zm00001d021791
273	blue	Zm00001d021803
274	blue	Zm00001d021813
275	blue	Zm00001d021843
276	blue	Zm00001d021901
277	blue	Zm00001d021957
278	blue	Zm00001d021995
279	blue	Zm00001d022005
280	blue	Zm00001d022042
281	blue	Zm00001d022060
282	blue	Zm00001d022089
283	blue	Zm00001d022130
284	blue	Zm00001d022204
285	blue	Zm00001d022278
286	blue	Zm00001d022303
287	blue	Zm00001d022376
288	blue	Zm00001d022421
289	blue	Zm00001d022464
290	blue	Zm00001d022467
291	blue	Zm00001d022490
292	blue	Zm00001d022494
293	blue	Zm00001d022505
294	blue	Zm00001d023243
295	blue	Zm00001d023343
296	blue	Zm00001d023387
297	blue	Zm00001d023468
298	blue	Zm00001d023830
299	blue	Zm00001d023856
300	blue	Zm00001d023994
301	blue	Zm00001d024071
302	blue	Zm00001d024245
303	blue	Zm00001d024302
304	blue	Zm00001d024303
305	blue	Zm00001d024324
306	blue	Zm00001d024414
307	blue	Zm00001d024511
308	blue	Zm00001d024518
309	blue	Zm00001d024711
310	blue	Zm00001d024753
311	blue	Zm00001d024933
312	blue	Zm00001d024960
313	blue	Zm00001d025025
314	blue	Zm00001d025103
315	blue	Zm00001d025229
316	blue	Zm00001d025241
317	blue	Zm00001d025278
318	blue	Zm00001d025434
319	blue	Zm00001d025711
320	blue	Zm00001d025753
321	blue	Zm00001d025773
322	blue	Zm00001d025833
323	blue	Zm00001d025984
324	blue	Zm00001d026037
325	blue	Zm00001d026113
326	blue	Zm00001d026240
327	blue	Zm00001d026254
328	blue	Zm00001d026271
329	blue	Zm00001d026369
330	blue	Zm00001d026563
331	blue	Zm00001d026577
332	blue	Zm00001d026632
333	blue	Zm00001d026662
334	blue	Zm00001d027258
335	blue	Zm00001d027290
336	blue	Zm00001d027323
337	blue	Zm00001d027355
338	blue	Zm00001d027411
339	blue	Zm00001d027423
340	blue	Zm00001d027439
341	blue	Zm00001d027493
342	blue	Zm00001d027500
343	blue	Zm00001d027680
344	blue	Zm00001d027708
345	blue	Zm00001d027742
346	blue	Zm00001d027756
347	blue	Zm00001d027803
348	blue	Zm00001d027832
349	blue	Zm00001d027856
350	blue	Zm00001d027861
351	blue	Zm00001d027873
352	blue	Zm00001d027996
353	blue	Zm00001d028094
354	blue	Zm00001d028201
355	blue	Zm00001d028214
356	blue	Zm00001d028217
357	blue	Zm00001d028360
358	blue	Zm00001d028398
359	blue	Zm00001d028406
360	blue	Zm00001d028412
361	blue	Zm00001d028474
362	blue	Zm00001d028620
363	blue	Zm00001d028647
364	blue	Zm00001d028713
365	blue	Zm00001d028750
366	blue	Zm00001d028752
367	blue	Zm00001d028786
368	blue	Zm00001d028873
369	blue	Zm00001d028968
370	blue	Zm00001d028992
371	blue	Zm00001d028998
372	blue	Zm00001d029028
373	blue	Zm00001d029047
374	blue	Zm00001d029052
375	blue	Zm00001d029062
376	blue	Zm00001d029066
377	blue	Zm00001d029091
378	blue	Zm00001d029151
379	blue	Zm00001d029170
380	blue	Zm00001d029349
381	blue	Zm00001d029365
382	blue	Zm00001d029366
383	blue	Zm00001d029478
384	blue	Zm00001d029495
385	blue	Zm00001d029527
386	blue	Zm00001d029604
387	blue	Zm00001d029625
388	blue	Zm00001d029708
389	blue	Zm00001d029777
390	blue	Zm00001d029778
391	blue	Zm00001d029835
392	blue	Zm00001d029899
393	blue	Zm00001d029968
394	blue	Zm00001d030172
395	blue	Zm00001d030509
396	blue	Zm00001d030691
397	blue	Zm00001d030698
398	blue	Zm00001d030855
399	blue	Zm00001d030915
400	blue	Zm00001d031228
401	blue	Zm00001d031257
402	blue	Zm00001d031423
403	blue	Zm00001d031724
404	blue	Zm00001d031725
405	blue	Zm00001d031773
406	blue	Zm00001d031794
407	blue	Zm00001d031796
408	blue	Zm00001d031861
409	blue	Zm00001d031893
410	blue	Zm00001d032120
411	blue	Zm00001d032130
412	blue	Zm00001d032359
413	blue	Zm00001d032519
414	blue	Zm00001d032572
415	blue	Zm00001d032608
416	blue	Zm00001d032686
417	blue	Zm00001d032810
418	blue	Zm00001d032825
419	blue	Zm00001d032950
420	blue	Zm00001d033187
421	blue	Zm00001d033402
422	blue	Zm00001d033423
423	blue	Zm00001d033447
424	blue	Zm00001d033483
425	blue	Zm00001d033510
426	blue	Zm00001d033559
427	blue	Zm00001d033612
428	blue	Zm00001d033633
429	blue	Zm00001d033683
430	blue	Zm00001d033711
431	blue	Zm00001d033747
432	blue	Zm00001d033782
433	blue	Zm00001d033850
434	blue	Zm00001d033909
435	blue	Zm00001d034002
436	blue	Zm00001d034003
437	blue	Zm00001d034027
438	blue	Zm00001d034049
439	blue	Zm00001d034072
440	blue	Zm00001d034073
441	blue	Zm00001d034129
442	blue	Zm00001d034145
443	blue	Zm00001d034356
444	blue	Zm00001d034373
445	blue	Zm00001d034388
446	blue	Zm00001d034413
447	blue	Zm00001d034558
448	blue	Zm00001d034602
449	blue	Zm00001d034644
450	blue	Zm00001d034692
451	blue	Zm00001d034770
452	blue	Zm00001d034801
453	blue	Zm00001d034839
454	blue	Zm00001d035000
455	blue	Zm00001d035013
456	blue	Zm00001d035288
457	blue	Zm00001d035505
458	blue	Zm00001d035558
459	blue	Zm00001d035559
460	blue	Zm00001d035560
461	blue	Zm00001d035680
462	blue	Zm00001d035681
463	blue	Zm00001d035700
464	blue	Zm00001d036151
465	blue	Zm00001d036213
466	blue	Zm00001d036238
467	blue	Zm00001d036425
468	blue	Zm00001d036608
469	blue	Zm00001d037343
470	blue	Zm00001d037354
471	blue	Zm00001d037404
472	blue	Zm00001d037453
473	blue	Zm00001d037483
474	blue	Zm00001d037521
475	blue	Zm00001d037544
476	blue	Zm00001d037576
477	blue	Zm00001d037631
478	blue	Zm00001d037656
479	blue	Zm00001d037674
480	blue	Zm00001d037766
481	blue	Zm00001d037877
482	blue	Zm00001d037894
483	blue	Zm00001d037914
484	blue	Zm00001d037915
485	blue	Zm00001d037969
486	blue	Zm00001d037985
487	blue	Zm00001d037988
488	blue	Zm00001d038003
489	blue	Zm00001d038049
490	blue	Zm00001d038221
491	blue	Zm00001d038224
492	blue	Zm00001d038320
493	blue	Zm00001d038327
494	blue	Zm00001d038352
495	blue	Zm00001d038380
496	blue	Zm00001d038449
497	blue	Zm00001d038562
498	blue	Zm00001d038585
499	blue	Zm00001d038597
500	blue	Zm00001d038625
501	blue	Zm00001d038648
502	blue	Zm00001d038676
503	blue	Zm00001d038772
504	blue	Zm00001d038870
505	blue	Zm00001d038974
506	blue	Zm00001d038998
507	blue	Zm00001d039010
508	blue	Zm00001d039058
509	blue	Zm00001d039148
510	blue	Zm00001d039264
511	blue	Zm00001d039512
512	blue	Zm00001d039674
513	blue	Zm00001d039685
514	blue	Zm00001d039841
515	blue	Zm00001d039851
516	blue	Zm00001d039933
517	blue	Zm00001d040113
518	blue	Zm00001d040212
519	blue	Zm00001d040399
520	blue	Zm00001d040567
521	blue	Zm00001d040613
522	blue	Zm00001d040697
523	blue	Zm00001d040803
524	blue	Zm00001d041277
525	blue	Zm00001d041430
526	blue	Zm00001d041455
527	blue	Zm00001d041822
528	blue	Zm00001d042011
529	blue	Zm00001d042019
530	blue	Zm00001d042027
531	blue	Zm00001d042191
532	blue	Zm00001d042308
533	blue	Zm00001d042309
534	blue	Zm00001d042367
535	blue	Zm00001d042490
536	blue	Zm00001d042863
537	blue	Zm00001d042975
538	blue	Zm00001d043104
539	blue	Zm00001d043119
540	blue	Zm00001d043205
541	blue	Zm00001d043220
542	blue	Zm00001d043221
543	blue	Zm00001d043302
544	blue	Zm00001d043344
545	blue	Zm00001d043371
546	blue	Zm00001d043382
547	blue	Zm00001d043453
548	blue	Zm00001d043464
549	blue	Zm00001d043536
550	blue	Zm00001d043651
551	blue	Zm00001d043709
552	blue	Zm00001d043730
553	blue	Zm00001d043911
554	blue	Zm00001d043912
555	blue	Zm00001d043929
556	blue	Zm00001d044022
557	blue	Zm00001d044078
558	blue	Zm00001d044080
559	blue	Zm00001d044100
560	blue	Zm00001d044142
561	blue	Zm00001d044253
562	blue	Zm00001d044608
563	blue	Zm00001d044686
564	blue	Zm00001d044861
565	blue	Zm00001d044939
566	blue	Zm00001d044967
567	blue	Zm00001d044975
568	blue	Zm00001d045017
569	blue	Zm00001d045042
570	blue	Zm00001d045051
571	blue	Zm00001d045138
572	blue	Zm00001d045145
573	blue	Zm00001d045264
574	blue	Zm00001d045321
575	blue	Zm00001d045391
576	blue	Zm00001d045432
577	blue	Zm00001d045906
578	blue	Zm00001d045927
579	blue	Zm00001d045988
580	blue	Zm00001d046184
581	blue	Zm00001d046210
582	blue	Zm00001d046234
583	blue	Zm00001d046277
584	blue	Zm00001d046297
585	blue	Zm00001d046378
586	blue	Zm00001d046534
587	blue	Zm00001d046574
588	blue	Zm00001d046824
589	blue	Zm00001d046865
590	blue	Zm00001d046915
591	blue	Zm00001d046916
592	blue	Zm00001d046998
593	blue	Zm00001d047074
594	blue	Zm00001d047096
595	blue	Zm00001d047261
596	blue	Zm00001d047470
597	blue	Zm00001d047479
598	blue	Zm00001d047567
599	blue	Zm00001d047579
600	blue	Zm00001d047754
601	blue	Zm00001d047758
602	blue	Zm00001d047799
603	blue	Zm00001d047955
604	blue	Zm00001d048021
605	blue	Zm00001d048176
606	blue	Zm00001d048201
607	blue	Zm00001d048307
608	blue	Zm00001d048348
609	blue	Zm00001d048368
610	blue	Zm00001d048421
611	blue	Zm00001d048491
612	blue	Zm00001d048494
613	blue	Zm00001d048499
614	blue	Zm00001d048520
615	blue	Zm00001d048558
616	blue	Zm00001d048629
617	blue	Zm00001d048649
618	blue	Zm00001d048785
619	blue	Zm00001d048806
620	blue	Zm00001d048808
621	blue	Zm00001d048809
622	blue	Zm00001d048812
623	blue	Zm00001d048813
624	blue	Zm00001d048816
625	blue	Zm00001d048817
626	blue	Zm00001d048818
627	blue	Zm00001d048847
628	blue	Zm00001d048848
629	blue	Zm00001d048849
630	blue	Zm00001d048850
631	blue	Zm00001d048852
632	blue	Zm00001d048890
633	blue	Zm00001d048947
634	blue	Zm00001d048948
635	blue	Zm00001d049028
636	blue	Zm00001d049054
637	blue	Zm00001d049243
638	blue	Zm00001d049405
639	blue	Zm00001d049476
640	blue	Zm00001d049510
641	blue	Zm00001d049540
642	blue	Zm00001d049674
643	blue	Zm00001d049764
644	blue	Zm00001d049813
645	blue	Zm00001d049834
646	blue	Zm00001d049867
647	blue	Zm00001d049889
648	blue	Zm00001d049946
649	blue	Zm00001d049966
650	blue	Zm00001d050043
651	blue	Zm00001d050198
652	blue	Zm00001d050265
653	blue	Zm00001d050323
654	blue	Zm00001d050347
655	blue	Zm00001d051056
656	blue	Zm00001d051163
657	blue	Zm00001d051403
658	blue	Zm00001d051459
659	blue	Zm00001d051496
660	blue	Zm00001d051589
661	blue	Zm00001d051803
662	blue	Zm00001d051804
663	blue	Zm00001d051934
664	blue	Zm00001d051980
665	blue	Zm00001d051981
666	blue	Zm00001d052060
667	blue	Zm00001d052079
668	blue	Zm00001d052316
669	blue	Zm00001d052458
670	blue	Zm00001d052651
671	blue	Zm00001d052759
672	blue	Zm00001d052950
673	blue	Zm00001d052958
674	blue	Zm00001d053010
675	blue	Zm00001d053834
676	blue	Zm00001d053995
677	blue	Zm00001d054044
678	blue	Zm00001d054067
679	pink	Novel00312
680	pink	Novel03093
681	pink	Novel04272
682	pink	Novel04750
683	pink	Zm00001d000112
684	pink	Zm00001d000508
685	pink	Zm00001d001941
686	pink	Zm00001d002069
687	pink	Zm00001d002266
688	pink	Zm00001d002762
689	pink	Zm00001d002824
690	pink	Zm00001d003114
691	pink	Zm00001d003401
692	pink	Zm00001d003712
693	pink	Zm00001d003833
694	pink	Zm00001d003841
695	pink	Zm00001d005315
696	pink	Zm00001d005536
697	pink	Zm00001d005713
698	pink	Zm00001d005888
699	pink	Zm00001d006711
700	pink	Zm00001d006900
701	pink	Zm00001d009418
702	pink	Zm00001d009908
703	pink	Zm00001d010171
704	pink	Zm00001d010385
705	pink	Zm00001d010812
706	pink	Zm00001d011527
707	pink	Zm00001d011543
708	pink	Zm00001d012242
709	pink	Zm00001d012397
710	pink	Zm00001d013551
711	pink	Zm00001d014858
712	pink	Zm00001d015095
713	pink	Zm00001d015378
714	pink	Zm00001d015611
715	pink	Zm00001d016446
716	pink	Zm00001d016553
717	pink	Zm00001d016864
718	pink	Zm00001d017060
719	pink	Zm00001d017274
720	pink	Zm00001d017438
721	pink	Zm00001d017852
722	pink	Zm00001d018305
723	pink	Zm00001d018363
724	pink	Zm00001d018461
725	pink	Zm00001d019035
726	pink	Zm00001d019163
727	pink	Zm00001d019624
728	pink	Zm00001d019724
729	pink	Zm00001d019725
730	pink	Zm00001d020583
731	pink	Zm00001d020595
732	pink	Zm00001d020872
733	pink	Zm00001d020979
734	pink	Zm00001d021130
735	pink	Zm00001d021850
736	pink	Zm00001d022451
737	pink	Zm00001d022456
738	pink	Zm00001d022569
739	pink	Zm00001d023277
740	pink	Zm00001d023376
741	pink	Zm00001d025141
742	pink	Zm00001d026077
743	pink	Zm00001d026177
744	pink	Zm00001d026182
745	pink	Zm00001d026414
746	pink	Zm00001d026458
747	pink	Zm00001d027037
748	pink	Zm00001d027619
749	pink	Zm00001d028572
750	pink	Zm00001d028577
751	pink	Zm00001d028601
752	pink	Zm00001d029217
753	pink	Zm00001d029579
754	pink	Zm00001d029676
755	pink	Zm00001d031203
756	pink	Zm00001d031314
757	pink	Zm00001d031749
758	pink	Zm00001d032536
759	pink	Zm00001d032663
760	pink	Zm00001d032873
761	pink	Zm00001d033300
762	pink	Zm00001d033371
763	pink	Zm00001d033389
764	pink	Zm00001d034601
765	pink	Zm00001d034760
766	pink	Zm00001d036341
767	pink	Zm00001d036932
768	pink	Zm00001d036951
769	pink	Zm00001d037239
770	pink	Zm00001d037477
771	pink	Zm00001d037652
772	pink	Zm00001d037684
773	pink	Zm00001d038558
774	pink	Zm00001d038764
775	pink	Zm00001d039014
776	pink	Zm00001d039542
777	pink	Zm00001d039624
778	pink	Zm00001d040027
779	pink	Zm00001d040323
780	pink	Zm00001d040508
781	pink	Zm00001d040519
782	pink	Zm00001d041583
783	pink	Zm00001d041756
784	pink	Zm00001d041880
785	pink	Zm00001d042025
786	pink	Zm00001d042152
787	pink	Zm00001d042416
788	pink	Zm00001d042692
789	pink	Zm00001d043354
790	pink	Zm00001d043430
791	pink	Zm00001d043477
792	pink	Zm00001d043525
793	pink	Zm00001d043613
794	pink	Zm00001d044045
795	pink	Zm00001d044076
796	pink	Zm00001d044442
797	pink	Zm00001d044683
798	pink	Zm00001d044685
799	pink	Zm00001d045018
800	pink	Zm00001d045019
801	pink	Zm00001d045055
802	pink	Zm00001d045320
803	pink	Zm00001d045520
804	pink	Zm00001d046004
805	pink	Zm00001d046767
806	pink	Zm00001d046961
807	pink	Zm00001d047618
808	pink	Zm00001d048165
809	pink	Zm00001d048533
810	pink	Zm00001d048627
811	pink	Zm00001d048680
812	pink	Zm00001d049409
813	pink	Zm00001d049597
814	pink	Zm00001d052776
815	pink	Zm00001d053926
816	cyan	Novel00390
817	cyan	Novel01102
818	cyan	Novel01700
819	cyan	Novel01701
820	cyan	Novel02325
821	cyan	Novel03340
822	cyan	Zm00001d000222
823	cyan	Zm00001d001826
824	cyan	Zm00001d001883
825	cyan	Zm00001d001960
826	cyan	Zm00001d001979
827	cyan	Zm00001d002006
828	cyan	Zm00001d003015
829	cyan	Zm00001d003016
830	cyan	Zm00001d003090
831	cyan	Zm00001d004388
832	cyan	Zm00001d004389
833	cyan	Zm00001d004931
834	cyan	Zm00001d005193
835	cyan	Zm00001d005795
836	cyan	Zm00001d006016
837	cyan	Zm00001d006169
838	cyan	Zm00001d006947
839	cyan	Zm00001d007174
840	cyan	Zm00001d007234
841	cyan	Zm00001d007274
842	cyan	Zm00001d008189
843	cyan	Zm00001d008367
844	cyan	Zm00001d008387
845	cyan	Zm00001d008913
846	cyan	Zm00001d008925
847	cyan	Zm00001d009116
848	cyan	Zm00001d009180
849	cyan	Zm00001d009328
850	cyan	Zm00001d009480
851	cyan	Zm00001d010478
852	cyan	Zm00001d011055
853	cyan	Zm00001d011099
854	cyan	Zm00001d011412
855	cyan	Zm00001d011661
856	cyan	Zm00001d011919
857	cyan	Zm00001d012161
858	cyan	Zm00001d012578
859	cyan	Zm00001d012878
860	cyan	Zm00001d012910
861	cyan	Zm00001d013333
862	cyan	Zm00001d013667
863	cyan	Zm00001d014294
864	cyan	Zm00001d014535
865	cyan	Zm00001d014914
866	cyan	Zm00001d014957
867	cyan	Zm00001d015121
868	cyan	Zm00001d015497
869	cyan	Zm00001d016471
870	cyan	Zm00001d016561
871	cyan	Zm00001d016655
872	cyan	Zm00001d016691
873	cyan	Zm00001d017699
874	cyan	Zm00001d017850
875	cyan	Zm00001d017953
876	cyan	Zm00001d018383
877	cyan	Zm00001d018410
878	cyan	Zm00001d018826
879	cyan	Zm00001d019002
880	cyan	Zm00001d020042
881	cyan	Zm00001d020201
882	cyan	Zm00001d020251
883	cyan	Zm00001d020272
884	cyan	Zm00001d020681
885	cyan	Zm00001d021845
886	cyan	Zm00001d022124
887	cyan	Zm00001d023995
888	cyan	Zm00001d024612
889	cyan	Zm00001d024754
890	cyan	Zm00001d024839
891	cyan	Zm00001d025132
892	cyan	Zm00001d025305
893	cyan	Zm00001d025566
894	cyan	Zm00001d026147
895	cyan	Zm00001d026223
896	cyan	Zm00001d026554
897	cyan	Zm00001d027486
898	cyan	Zm00001d027525
899	cyan	Zm00001d027557
900	cyan	Zm00001d027595
901	cyan	Zm00001d027925
902	cyan	Zm00001d028807
903	cyan	Zm00001d028826
904	cyan	Zm00001d029125
905	cyan	Zm00001d029238
906	cyan	Zm00001d029457
907	cyan	Zm00001d029543
908	cyan	Zm00001d029756
909	cyan	Zm00001d031132
910	cyan	Zm00001d031136
911	cyan	Zm00001d031290
912	cyan	Zm00001d031611
913	cyan	Zm00001d031713
914	cyan	Zm00001d031743
915	cyan	Zm00001d031813
916	cyan	Zm00001d031971
917	cyan	Zm00001d032090
918	cyan	Zm00001d032295
919	cyan	Zm00001d032401
920	cyan	Zm00001d033128
921	cyan	Zm00001d033507
922	cyan	Zm00001d033528
923	cyan	Zm00001d033925
924	cyan	Zm00001d034017
925	cyan	Zm00001d034024
926	cyan	Zm00001d034035
927	cyan	Zm00001d034059
928	cyan	Zm00001d034130
929	cyan	Zm00001d034429
930	cyan	Zm00001d034494
931	cyan	Zm00001d034635
932	cyan	Zm00001d034710
933	cyan	Zm00001d034790
934	cyan	Zm00001d034925
935	cyan	Zm00001d035087
936	cyan	Zm00001d035201
937	cyan	Zm00001d035455
938	cyan	Zm00001d035590
939	cyan	Zm00001d035637
940	cyan	Zm00001d035759
941	cyan	Zm00001d036470
942	cyan	Zm00001d036530
943	cyan	Zm00001d036570
944	cyan	Zm00001d037111
945	cyan	Zm00001d037149
946	cyan	Zm00001d037448
947	cyan	Zm00001d037484
948	cyan	Zm00001d037507
949	cyan	Zm00001d037873
950	cyan	Zm00001d038299
951	cyan	Zm00001d038374
952	cyan	Zm00001d038865
953	cyan	Zm00001d039079
954	cyan	Zm00001d039280
955	cyan	Zm00001d039387
956	cyan	Zm00001d039434
957	cyan	Zm00001d039474
958	cyan	Zm00001d039524
959	cyan	Zm00001d039535
960	cyan	Zm00001d039908
961	cyan	Zm00001d039991
962	cyan	Zm00001d040028
963	cyan	Zm00001d040210
964	cyan	Zm00001d040619
965	cyan	Zm00001d040952
966	cyan	Zm00001d041568
967	cyan	Zm00001d041672
968	cyan	Zm00001d041760
969	cyan	Zm00001d042107
970	cyan	Zm00001d042282
971	cyan	Zm00001d042525
972	cyan	Zm00001d042857
973	cyan	Zm00001d043606
974	cyan	Zm00001d044122
975	cyan	Zm00001d044186
976	cyan	Zm00001d044327
977	cyan	Zm00001d044664
978	cyan	Zm00001d045000
979	cyan	Zm00001d045269
980	cyan	Zm00001d045657
981	cyan	Zm00001d045937
982	cyan	Zm00001d046884
983	cyan	Zm00001d047253
984	cyan	Zm00001d048461
985	cyan	Zm00001d048787
986	cyan	Zm00001d048841
987	cyan	Zm00001d049541
988	cyan	Zm00001d049666
989	cyan	Zm00001d049790
990	cyan	Zm00001d049815
991	cyan	Zm00001d050961
992	cyan	Zm00001d051193
993	cyan	Zm00001d052433
994	cyan	Zm00001d052619
995	cyan	Zm00001d052673
996	cyan	Zm00001d053223
997	cyan	Zm00001d053239
998	cyan	Zm00001d053765
999	lightgreen	Novel00394
1000	lightgreen	Zm00001d002159
1001	lightgreen	Zm00001d002326
1002	lightgreen	Zm00001d003271
1003	lightgreen	Zm00001d004843
1004	lightgreen	Zm00001d005392
1005	lightgreen	Zm00001d011363
1006	lightgreen	Zm00001d013879
1007	lightgreen	Zm00001d016070
1008	lightgreen	Zm00001d016342
1009	lightgreen	Zm00001d016718
1010	lightgreen	Zm00001d018727
1011	lightgreen	Zm00001d019750
1012	lightgreen	Zm00001d020351
1013	lightgreen	Zm00001d021977
1014	lightgreen	Zm00001d025401
1015	lightgreen	Zm00001d027332
1016	lightgreen	Zm00001d027904
1017	lightgreen	Zm00001d027929
1018	lightgreen	Zm00001d028948
1019	lightgreen	Zm00001d029706
1020	lightgreen	Zm00001d029853
1021	lightgreen	Zm00001d030725
1022	lightgreen	Zm00001d031158
1023	lightgreen	Zm00001d032480
1024	lightgreen	Zm00001d036136
1025	lightgreen	Zm00001d036370
1026	lightgreen	Zm00001d037868
1027	lightgreen	Zm00001d038146
1028	lightgreen	Zm00001d038471
1029	lightgreen	Zm00001d038717
1030	lightgreen	Zm00001d038999
1031	lightgreen	Zm00001d040561
1032	lightgreen	Zm00001d042811
1033	lightgreen	Zm00001d044662
1034	lightgreen	Zm00001d046449
1035	lightgreen	Zm00001d046634
1036	lightgreen	Zm00001d046952
1037	lightgreen	Zm00001d047893
1038	lightgreen	Zm00001d048950
1039	lightgreen	Zm00001d049061
1040	lightgreen	Zm00001d050455
1041	lightgreen	Zm00001d052122
1042	magenta	Novel00908
1043	magenta	Novel01248
1044	magenta	Novel01537
1045	magenta	Novel03534
1046	magenta	Novel04144
1047	magenta	Novel04866
1048	magenta	Zm00001d000339
1049	magenta	Zm00001d001774
1050	magenta	Zm00001d001913
1051	magenta	Zm00001d002160
1052	magenta	Zm00001d002258
1053	magenta	Zm00001d002292
1054	magenta	Zm00001d002364
1055	magenta	Zm00001d002520
1056	magenta	Zm00001d002601
1057	magenta	Zm00001d002618
1058	magenta	Zm00001d002620
1059	magenta	Zm00001d002939
1060	magenta	Zm00001d003195
1061	magenta	Zm00001d003620
1062	magenta	Zm00001d003757
1063	magenta	Zm00001d003850
1064	magenta	Zm00001d003962
1065	magenta	Zm00001d004475
1066	magenta	Zm00001d004564
1067	magenta	Zm00001d004734
1068	magenta	Zm00001d004768
1069	magenta	Zm00001d005036
1070	magenta	Zm00001d005347
1071	magenta	Zm00001d005654
1072	magenta	Zm00001d005779
1073	magenta	Zm00001d005789
1074	magenta	Zm00001d005798
1075	magenta	Zm00001d005819
1076	magenta	Zm00001d005978
1077	magenta	Zm00001d006010
1078	magenta	Zm00001d006213
1079	magenta	Zm00001d006217
1080	magenta	Zm00001d006360
1081	magenta	Zm00001d006511
1082	magenta	Zm00001d006561
1083	magenta	Zm00001d006608
1084	magenta	Zm00001d006623
1085	magenta	Zm00001d006739
1086	magenta	Zm00001d007175
1087	magenta	Zm00001d008529
1088	magenta	Zm00001d008537
1089	magenta	Zm00001d008735
1090	magenta	Zm00001d008756
1091	magenta	Zm00001d008799
1092	magenta	Zm00001d008882
1093	magenta	Zm00001d009309
1094	magenta	Zm00001d009858
1095	magenta	Zm00001d009902
1096	magenta	Zm00001d010233
1097	magenta	Zm00001d010411
1098	magenta	Zm00001d010596
1099	magenta	Zm00001d010840
1100	magenta	Zm00001d010920
1101	magenta	Zm00001d010961
1102	magenta	Zm00001d011183
1103	magenta	Zm00001d011189
1104	magenta	Zm00001d011581
1105	magenta	Zm00001d011710
1106	magenta	Zm00001d012100
1107	magenta	Zm00001d012211
1108	magenta	Zm00001d012415
1109	magenta	Zm00001d012469
1110	magenta	Zm00001d012550
1111	magenta	Zm00001d012556
1112	magenta	Zm00001d012585
1113	magenta	Zm00001d012607
1114	magenta	Zm00001d013159
1115	magenta	Zm00001d013208
1116	magenta	Zm00001d013263
1117	magenta	Zm00001d013319
1118	magenta	Zm00001d013465
1119	magenta	Zm00001d013573
1120	magenta	Zm00001d013612
1121	magenta	Zm00001d013647
1122	magenta	Zm00001d013825
1123	magenta	Zm00001d013834
1124	magenta	Zm00001d013914
1125	magenta	Zm00001d014013
1126	magenta	Zm00001d014030
1127	magenta	Zm00001d014757
1128	magenta	Zm00001d014949
1129	magenta	Zm00001d014960
1130	magenta	Zm00001d014983
1131	magenta	Zm00001d015091
1132	magenta	Zm00001d015153
1133	magenta	Zm00001d015618
1134	magenta	Zm00001d015852
1135	magenta	Zm00001d016306
1136	magenta	Zm00001d016474
1137	magenta	Zm00001d016567
1138	magenta	Zm00001d016590
1139	magenta	Zm00001d016733
1140	magenta	Zm00001d017271
1141	magenta	Zm00001d017425
1142	magenta	Zm00001d017457
1143	magenta	Zm00001d017508
1144	magenta	Zm00001d017534
1145	magenta	Zm00001d017612
1146	magenta	Zm00001d017614
1147	magenta	Zm00001d017615
1148	magenta	Zm00001d017684
1149	magenta	Zm00001d017762
1150	magenta	Zm00001d017978
1151	magenta	Zm00001d018454
1152	magenta	Zm00001d018521
1153	magenta	Zm00001d018629
1154	magenta	Zm00001d018857
1155	magenta	Zm00001d018966
1156	magenta	Zm00001d019034
1157	magenta	Zm00001d019139
1158	magenta	Zm00001d019149
1159	magenta	Zm00001d019283
1160	magenta	Zm00001d019507
1161	magenta	Zm00001d019534
1162	magenta	Zm00001d019541
1163	magenta	Zm00001d019553
1164	magenta	Zm00001d019563
1165	magenta	Zm00001d019593
1166	magenta	Zm00001d019597
1167	magenta	Zm00001d019726
1168	magenta	Zm00001d020808
1169	magenta	Zm00001d020886
1170	magenta	Zm00001d021119
1171	magenta	Zm00001d021421
1172	magenta	Zm00001d021529
1173	magenta	Zm00001d021565
1174	magenta	Zm00001d021653
1175	magenta	Zm00001d021702
1176	magenta	Zm00001d021718
1177	magenta	Zm00001d021816
1178	magenta	Zm00001d021971
1179	magenta	Zm00001d022017
1180	magenta	Zm00001d022077
1181	magenta	Zm00001d022254
1182	magenta	Zm00001d022258
1183	magenta	Zm00001d022435
1184	magenta	Zm00001d022450
1185	magenta	Zm00001d023384
1186	magenta	Zm00001d023529
1187	magenta	Zm00001d023577
1188	magenta	Zm00001d023680
1189	magenta	Zm00001d024141
1190	magenta	Zm00001d024314
1191	magenta	Zm00001d024379
1192	magenta	Zm00001d024386
1193	magenta	Zm00001d024734
1194	magenta	Zm00001d024963
1195	magenta	Zm00001d026160
1196	magenta	Zm00001d026573
1197	magenta	Zm00001d026642
1198	magenta	Zm00001d027283
1199	magenta	Zm00001d027471
1200	magenta	Zm00001d027613
1201	magenta	Zm00001d027625
1202	magenta	Zm00001d027749
1203	magenta	Zm00001d027763
1204	magenta	Zm00001d028231
1205	magenta	Zm00001d028547
1206	magenta	Zm00001d028548
1207	magenta	Zm00001d028653
1208	magenta	Zm00001d028709
1209	magenta	Zm00001d028726
1210	magenta	Zm00001d028838
1211	magenta	Zm00001d028906
1212	magenta	Zm00001d029098
1213	magenta	Zm00001d029290
1214	magenta	Zm00001d029410
1215	magenta	Zm00001d029546
1216	magenta	Zm00001d029594
1217	magenta	Zm00001d029630
1218	magenta	Zm00001d029814
1219	magenta	Zm00001d029836
1220	magenta	Zm00001d029837
1221	magenta	Zm00001d029838
1222	magenta	Zm00001d029963
1223	magenta	Zm00001d030106
1224	magenta	Zm00001d030163
1225	magenta	Zm00001d030617
1226	magenta	Zm00001d030618
1227	magenta	Zm00001d030678
1228	magenta	Zm00001d031128
1229	magenta	Zm00001d031168
1230	magenta	Zm00001d031620
1231	magenta	Zm00001d031647
1232	magenta	Zm00001d031677
1233	magenta	Zm00001d032069
1234	magenta	Zm00001d032186
1235	magenta	Zm00001d032265
1236	magenta	Zm00001d032695
1237	magenta	Zm00001d033210
1238	magenta	Zm00001d033385
1239	magenta	Zm00001d033457
1240	magenta	Zm00001d033564
1241	magenta	Zm00001d033746
1242	magenta	Zm00001d033883
1243	magenta	Zm00001d034160
1244	magenta	Zm00001d034365
1245	magenta	Zm00001d034756
1246	magenta	Zm00001d035039
1247	magenta	Zm00001d035597
1248	magenta	Zm00001d035657
1249	magenta	Zm00001d036283
1250	magenta	Zm00001d036293
1251	magenta	Zm00001d036904
1252	magenta	Zm00001d037018
1253	magenta	Zm00001d037288
1254	magenta	Zm00001d037384
1255	magenta	Zm00001d037492
1256	magenta	Zm00001d037632
1257	magenta	Zm00001d037757
1258	magenta	Zm00001d038061
1259	magenta	Zm00001d038230
1260	magenta	Zm00001d038232
1261	magenta	Zm00001d038281
1262	magenta	Zm00001d038540
1263	magenta	Zm00001d038841
1264	magenta	Zm00001d038874
1265	magenta	Zm00001d039011
1266	magenta	Zm00001d039600
1267	magenta	Zm00001d039717
1268	magenta	Zm00001d039865
1269	magenta	Zm00001d039914
1270	magenta	Zm00001d040075
1271	magenta	Zm00001d040148
1272	magenta	Zm00001d040297
1273	magenta	Zm00001d040805
1274	magenta	Zm00001d041186
1275	magenta	Zm00001d041246
1276	magenta	Zm00001d041553
1277	magenta	Zm00001d041781
1278	magenta	Zm00001d041801
1279	magenta	Zm00001d041963
1280	magenta	Zm00001d042116
1281	magenta	Zm00001d042216
1282	magenta	Zm00001d042347
1283	magenta	Zm00001d042540
1284	magenta	Zm00001d042541
1285	magenta	Zm00001d042572
1286	magenta	Zm00001d042609
1287	magenta	Zm00001d042780
1288	magenta	Zm00001d043062
1289	magenta	Zm00001d043122
1290	magenta	Zm00001d043124
1291	magenta	Zm00001d043149
1292	magenta	Zm00001d043175
1293	magenta	Zm00001d043217
1294	magenta	Zm00001d043249
1295	magenta	Zm00001d043538
1296	magenta	Zm00001d043652
1297	magenta	Zm00001d043864
1298	magenta	Zm00001d043988
1299	magenta	Zm00001d044035
1300	magenta	Zm00001d044228
1301	magenta	Zm00001d044300
1302	magenta	Zm00001d044752
1303	magenta	Zm00001d044771
1304	magenta	Zm00001d044923
1305	magenta	Zm00001d045431
1306	magenta	Zm00001d045478
1307	magenta	Zm00001d045685
1308	magenta	Zm00001d045785
1309	magenta	Zm00001d045786
1310	magenta	Zm00001d046136
1311	magenta	Zm00001d046357
1312	magenta	Zm00001d046530
1313	magenta	Zm00001d046996
1314	magenta	Zm00001d047282
1315	magenta	Zm00001d047796
1316	magenta	Zm00001d047797
1317	magenta	Zm00001d047913
1318	magenta	Zm00001d048082
1319	magenta	Zm00001d048178
1320	magenta	Zm00001d048229
1321	magenta	Zm00001d048316
1322	magenta	Zm00001d048503
1323	magenta	Zm00001d048802
1324	magenta	Zm00001d049059
1325	magenta	Zm00001d049099
1326	magenta	Zm00001d049166
1327	magenta	Zm00001d049234
1328	magenta	Zm00001d049239
1329	magenta	Zm00001d049364
1330	magenta	Zm00001d049381
1331	magenta	Zm00001d050577
1332	magenta	Zm00001d051161
1333	magenta	Zm00001d051493
1334	magenta	Zm00001d052170
1335	magenta	Zm00001d052205
1336	magenta	Zm00001d052252
1337	magenta	Zm00001d052391
1338	magenta	Zm00001d053036
1339	magenta	Zm00001d053181
1340	magenta	Zm00001d053425
1341	magenta	Zm00001d053562
1342	magenta	Zm00001d053838
1343	grey60	Novel02302
1344	grey60	Novel03318
1345	grey60	Novel04169
1346	grey60	Zm00001d000522
1347	grey60	Zm00001d002052
1348	grey60	Zm00001d002128
1349	grey60	Zm00001d002623
1350	grey60	Zm00001d002632
1351	grey60	Zm00001d002690
1352	grey60	Zm00001d002965
1353	grey60	Zm00001d003212
1354	grey60	Zm00001d003309
1355	grey60	Zm00001d003399
1356	grey60	Zm00001d003504
1357	grey60	Zm00001d003830
1358	grey60	Zm00001d003857
1359	grey60	Zm00001d004198
1360	grey60	Zm00001d004401
1361	grey60	Zm00001d005783
1362	grey60	Zm00001d005790
1363	grey60	Zm00001d006374
1364	grey60	Zm00001d006650
1365	grey60	Zm00001d006669
1366	grey60	Zm00001d006759
1367	grey60	Zm00001d007037
1368	grey60	Zm00001d007181
1369	grey60	Zm00001d007186
1370	grey60	Zm00001d008357
1371	grey60	Zm00001d008444
1372	grey60	Zm00001d008573
1373	grey60	Zm00001d008898
1374	grey60	Zm00001d008911
1375	grey60	Zm00001d009567
1376	grey60	Zm00001d010039
1377	grey60	Zm00001d010201
1378	grey60	Zm00001d010243
1379	grey60	Zm00001d010421
1380	grey60	Zm00001d010434
1381	grey60	Zm00001d010451
1382	grey60	Zm00001d010632
1383	grey60	Zm00001d010798
1384	grey60	Zm00001d011275
1385	grey60	Zm00001d011561
1386	grey60	Zm00001d011838
1387	grey60	Zm00001d012088
1388	grey60	Zm00001d012241
1389	grey60	Zm00001d012277
1390	grey60	Zm00001d012480
1391	grey60	Zm00001d012545
1392	grey60	Zm00001d012557
1393	grey60	Zm00001d012604
1394	grey60	Zm00001d012850
1395	grey60	Zm00001d012865
1396	grey60	Zm00001d013108
1397	grey60	Zm00001d013109
1398	grey60	Zm00001d013245
1399	grey60	Zm00001d013461
1400	grey60	Zm00001d013947
1401	grey60	Zm00001d014116
1402	grey60	Zm00001d014343
1403	grey60	Zm00001d014463
1404	grey60	Zm00001d014491
1405	grey60	Zm00001d014493
1406	grey60	Zm00001d014613
1407	grey60	Zm00001d014794
1408	grey60	Zm00001d014993
1409	grey60	Zm00001d016076
1410	grey60	Zm00001d016120
1411	grey60	Zm00001d016363
1412	grey60	Zm00001d016379
1413	grey60	Zm00001d016664
1414	grey60	Zm00001d016719
1415	grey60	Zm00001d017019
1416	grey60	Zm00001d017121
1417	grey60	Zm00001d017186
1418	grey60	Zm00001d017275
1419	grey60	Zm00001d017383
1420	grey60	Zm00001d017418
1421	grey60	Zm00001d017454
1422	grey60	Zm00001d017461
1423	grey60	Zm00001d017477
1424	grey60	Zm00001d017502
1425	grey60	Zm00001d017557
1426	grey60	Zm00001d017646
1427	grey60	Zm00001d017648
1428	grey60	Zm00001d017837
1429	grey60	Zm00001d017984
1430	grey60	Zm00001d018106
1431	grey60	Zm00001d018107
1432	grey60	Zm00001d018117
1433	grey60	Zm00001d018177
1434	grey60	Zm00001d018214
1435	grey60	Zm00001d018229
1436	grey60	Zm00001d018388
1437	grey60	Zm00001d018631
1438	grey60	Zm00001d018799
1439	grey60	Zm00001d018831
1440	grey60	Zm00001d018981
1441	grey60	Zm00001d019091
1442	grey60	Zm00001d019100
1443	grey60	Zm00001d019228
1444	grey60	Zm00001d019358
1445	grey60	Zm00001d019505
1446	grey60	Zm00001d020257
1447	grey60	Zm00001d020339
1448	grey60	Zm00001d020614
1449	grey60	Zm00001d020903
1450	grey60	Zm00001d020910
1451	grey60	Zm00001d020926
1452	grey60	Zm00001d021019
1453	grey60	Zm00001d021160
1454	grey60	Zm00001d021226
1455	grey60	Zm00001d021231
1456	grey60	Zm00001d021303
1457	grey60	Zm00001d021526
1458	grey60	Zm00001d021615
1459	grey60	Zm00001d021677
1460	grey60	Zm00001d021835
1461	grey60	Zm00001d021839
1462	grey60	Zm00001d021842
1463	grey60	Zm00001d021882
1464	grey60	Zm00001d021930
1465	grey60	Zm00001d022181
1466	grey60	Zm00001d022228
1467	grey60	Zm00001d022234
1468	grey60	Zm00001d022424
1469	grey60	Zm00001d022461
1470	grey60	Zm00001d022597
1471	grey60	Zm00001d023366
1472	grey60	Zm00001d023371
1473	grey60	Zm00001d023400
1474	grey60	Zm00001d023936
1475	grey60	Zm00001d024531
1476	grey60	Zm00001d024755
1477	grey60	Zm00001d024763
1478	grey60	Zm00001d025016
1479	grey60	Zm00001d025059
1480	grey60	Zm00001d025081
1481	grey60	Zm00001d026060
1482	grey60	Zm00001d026154
1483	grey60	Zm00001d027291
1484	grey60	Zm00001d027387
1485	grey60	Zm00001d027449
1486	grey60	Zm00001d027900
1487	grey60	Zm00001d027901
1488	grey60	Zm00001d027988
1489	grey60	Zm00001d028093
1490	grey60	Zm00001d028199
1491	grey60	Zm00001d028368
1492	grey60	Zm00001d028428
1493	grey60	Zm00001d028536
1494	grey60	Zm00001d028725
1495	grey60	Zm00001d028759
1496	grey60	Zm00001d028785
1497	grey60	Zm00001d028814
1498	grey60	Zm00001d028815
1499	grey60	Zm00001d028867
1500	grey60	Zm00001d029185
1501	grey60	Zm00001d029376
1502	grey60	Zm00001d029597
1503	grey60	Zm00001d029628
1504	grey60	Zm00001d029716
1505	grey60	Zm00001d029858
1506	grey60	Zm00001d029859
1507	grey60	Zm00001d029872
1508	grey60	Zm00001d029906
1509	grey60	Zm00001d029913
1510	grey60	Zm00001d029923
1511	grey60	Zm00001d029969
1512	grey60	Zm00001d030133
1513	grey60	Zm00001d030148
1514	grey60	Zm00001d030304
1515	grey60	Zm00001d031191
1516	grey60	Zm00001d031536
1517	grey60	Zm00001d031580
1518	grey60	Zm00001d031635
1519	grey60	Zm00001d031732
1520	grey60	Zm00001d032036
1521	grey60	Zm00001d032187
1522	grey60	Zm00001d032472
1523	grey60	Zm00001d032517
1524	grey60	Zm00001d033316
1525	grey60	Zm00001d033369
1526	grey60	Zm00001d033931
1527	grey60	Zm00001d033957
1528	grey60	Zm00001d034015
1529	grey60	Zm00001d034031
1530	grey60	Zm00001d034188
1531	grey60	Zm00001d034205
1532	grey60	Zm00001d034221
1533	grey60	Zm00001d034479
1534	grey60	Zm00001d034642
1535	grey60	Zm00001d034643
1536	grey60	Zm00001d034991
1537	grey60	Zm00001d035440
1538	grey60	Zm00001d036003
1539	grey60	Zm00001d036020
1540	grey60	Zm00001d036036
1541	grey60	Zm00001d036241
1542	grey60	Zm00001d036298
1543	grey60	Zm00001d036737
1544	grey60	Zm00001d037180
1545	grey60	Zm00001d037205
1546	grey60	Zm00001d037556
1547	grey60	Zm00001d037711
1548	grey60	Zm00001d037722
1549	grey60	Zm00001d037751
1550	grey60	Zm00001d037903
1551	grey60	Zm00001d038173
1552	grey60	Zm00001d038209
1553	grey60	Zm00001d038280
1554	grey60	Zm00001d038291
1555	grey60	Zm00001d038357
1556	grey60	Zm00001d038447
1557	grey60	Zm00001d038448
1558	grey60	Zm00001d038532
1559	grey60	Zm00001d038626
1560	grey60	Zm00001d038810
1561	grey60	Zm00001d038994
1562	grey60	Zm00001d039150
1563	grey60	Zm00001d039304
1564	grey60	Zm00001d039444
1565	grey60	Zm00001d039495
1566	grey60	Zm00001d039575
1567	grey60	Zm00001d039711
1568	grey60	Zm00001d039842
1569	grey60	Zm00001d039944
1570	grey60	Zm00001d040029
1571	grey60	Zm00001d040067
1572	grey60	Zm00001d040111
1573	grey60	Zm00001d040190
1574	grey60	Zm00001d040244
1575	grey60	Zm00001d040292
1576	grey60	Zm00001d040318
1577	grey60	Zm00001d040650
1578	grey60	Zm00001d040785
1579	grey60	Zm00001d040787
1580	grey60	Zm00001d041410
1581	grey60	Zm00001d041578
1582	grey60	Zm00001d041725
1583	grey60	Zm00001d042030
1584	grey60	Zm00001d042056
1585	grey60	Zm00001d042057
1586	grey60	Zm00001d042214
1587	grey60	Zm00001d042288
1588	grey60	Zm00001d042449
1589	grey60	Zm00001d042646
1590	grey60	Zm00001d042909
1591	grey60	Zm00001d042950
1592	grey60	Zm00001d043128
1593	grey60	Zm00001d043178
1594	grey60	Zm00001d043195
1595	grey60	Zm00001d043209
1596	grey60	Zm00001d043272
1597	grey60	Zm00001d043480
1598	grey60	Zm00001d043601
1599	grey60	Zm00001d043701
1600	grey60	Zm00001d043702
1601	grey60	Zm00001d043706
1602	grey60	Zm00001d043830
1603	grey60	Zm00001d043935
1604	grey60	Zm00001d044339
1605	grey60	Zm00001d044390
1606	grey60	Zm00001d044495
1607	grey60	Zm00001d044604
1608	grey60	Zm00001d044744
1609	grey60	Zm00001d045298
1610	grey60	Zm00001d045302
1611	grey60	Zm00001d045463
1612	grey60	Zm00001d045475
1613	grey60	Zm00001d045557
1614	grey60	Zm00001d045972
1615	grey60	Zm00001d046429
1616	grey60	Zm00001d046474
1617	grey60	Zm00001d046596
1618	grey60	Zm00001d046599
1619	grey60	Zm00001d046661
1620	grey60	Zm00001d046939
1621	grey60	Zm00001d047535
1622	grey60	Zm00001d047621
1623	grey60	Zm00001d047674
1624	grey60	Zm00001d047750
1625	grey60	Zm00001d047757
1626	grey60	Zm00001d048066
1627	grey60	Zm00001d048191
1628	grey60	Zm00001d048226
1629	grey60	Zm00001d048263
1630	grey60	Zm00001d048294
1631	grey60	Zm00001d048310
1632	grey60	Zm00001d049103
1633	grey60	Zm00001d049789
1634	grey60	Zm00001d050218
1635	grey60	Zm00001d050689
1636	grey60	Zm00001d050840
1637	grey60	Zm00001d050917
1638	grey60	Zm00001d051267
1639	grey60	Zm00001d051336
1640	grey60	Zm00001d051468
1641	grey60	Zm00001d051653
1642	grey60	Zm00001d051798
1643	grey60	Zm00001d052137
1644	grey60	Zm00001d052152
1645	grey60	Zm00001d052190
1646	grey60	Zm00001d052244
1647	grey60	Zm00001d052254
1648	grey60	Zm00001d052354
1649	grey60	Zm00001d052493
1650	grey60	Zm00001d052653
1651	grey60	Zm00001d052733
1652	grey60	Zm00001d053055
1653	grey60	Zm00001d053135
1654	grey60	Zm00001d053671
1655	grey60	Zm00001d053818
1656	grey60	Zm00001d054066
1657	black	Zm00001d001832
1658	black	Zm00001d001862
1659	black	Zm00001d002847
1660	black	Zm00001d003197
1661	black	Zm00001d005459
1662	black	Zm00001d005766
1663	black	Zm00001d006256
1664	black	Zm00001d006591
1665	black	Zm00001d006621
1666	black	Zm00001d007831
1667	black	Zm00001d007901
1668	black	Zm00001d008961
1669	black	Zm00001d010855
1670	black	Zm00001d012228
1671	black	Zm00001d012292
1672	black	Zm00001d012482
1673	black	Zm00001d012561
1674	black	Zm00001d012642
1675	black	Zm00001d012956
1676	black	Zm00001d013185
1677	black	Zm00001d013306
1678	black	Zm00001d014253
1679	black	Zm00001d014804
1680	black	Zm00001d015100
1681	black	Zm00001d015626
1682	black	Zm00001d016401
1683	black	Zm00001d017152
1684	black	Zm00001d017547
1685	black	Zm00001d017591
1686	black	Zm00001d017951
1687	black	Zm00001d018452
1688	black	Zm00001d018819
1689	black	Zm00001d020250
1690	black	Zm00001d020470
1691	black	Zm00001d020609
1692	black	Zm00001d020714
1693	black	Zm00001d021752
1694	black	Zm00001d022132
1695	black	Zm00001d023664
1696	black	Zm00001d024376
1697	black	Zm00001d024425
1698	black	Zm00001d024778
1699	black	Zm00001d025166
1700	black	Zm00001d025437
1701	black	Zm00001d027976
1702	black	Zm00001d027992
1703	black	Zm00001d028374
1704	black	Zm00001d028630
1705	black	Zm00001d028742
1706	black	Zm00001d029468
1707	black	Zm00001d029738
1708	black	Zm00001d029744
1709	black	Zm00001d031222
1710	black	Zm00001d031338
1711	black	Zm00001d031728
1712	black	Zm00001d031880
1713	black	Zm00001d032102
1714	black	Zm00001d032458
1715	black	Zm00001d032485
1716	black	Zm00001d033714
1717	black	Zm00001d034497
1718	black	Zm00001d034501
1719	black	Zm00001d034615
1720	black	Zm00001d034641
1721	black	Zm00001d034829
1722	black	Zm00001d035157
1723	black	Zm00001d035542
1724	black	Zm00001d035543
1725	black	Zm00001d035925
1726	black	Zm00001d036550
1727	black	Zm00001d037052
1728	black	Zm00001d037435
1729	black	Zm00001d037689
1730	black	Zm00001d037715
1731	black	Zm00001d038218
1732	black	Zm00001d038451
1733	black	Zm00001d042063
1734	black	Zm00001d042114
1735	black	Zm00001d042887
1736	black	Zm00001d042933
1737	black	Zm00001d043456
1738	black	Zm00001d044688
1739	black	Zm00001d044734
1740	black	Zm00001d045361
1741	black	Zm00001d046261
1742	black	Zm00001d047664
1743	black	Zm00001d047951
1744	black	Zm00001d047993
1745	black	Zm00001d049060
1746	black	Zm00001d049091
1747	black	Zm00001d049954
1748	black	Zm00001d050195
1749	black	Zm00001d050247
1750	black	Zm00001d050864
1751	black	Zm00001d050893
1752	black	Zm00001d051420
1753	black	Zm00001d052061
1754	black	Zm00001d052102
1755	black	Zm00001d052167
1756	black	Zm00001d052209
1757	black	Zm00001d052243
1758	black	Zm00001d052253
1759	midnightblue	Zm00001d001865
1760	midnightblue	Zm00001d002451
1761	midnightblue	Zm00001d002850
1762	midnightblue	Zm00001d003181
1763	midnightblue	Zm00001d003509
1764	midnightblue	Zm00001d004138
1765	midnightblue	Zm00001d005146
1766	midnightblue	Zm00001d005231
1767	midnightblue	Zm00001d005421
1768	midnightblue	Zm00001d005813
1769	midnightblue	Zm00001d005945
1770	midnightblue	Zm00001d005969
1771	midnightblue	Zm00001d005970
1772	midnightblue	Zm00001d005998
1773	midnightblue	Zm00001d006330
1774	midnightblue	Zm00001d006493
1775	midnightblue	Zm00001d006551
1776	midnightblue	Zm00001d006701
1777	midnightblue	Zm00001d006860
1778	midnightblue	Zm00001d006910
1779	midnightblue	Zm00001d007097
1780	midnightblue	Zm00001d007231
1781	midnightblue	Zm00001d007496
1782	midnightblue	Zm00001d007633
1783	midnightblue	Zm00001d007753
1784	midnightblue	Zm00001d007865
1785	midnightblue	Zm00001d008372
1786	midnightblue	Zm00001d008531
1787	midnightblue	Zm00001d008843
1788	midnightblue	Zm00001d008923
1789	midnightblue	Zm00001d008929
1790	midnightblue	Zm00001d009084
1791	midnightblue	Zm00001d009555
1792	midnightblue	Zm00001d009990
1793	midnightblue	Zm00001d010159
1794	midnightblue	Zm00001d010232
1795	midnightblue	Zm00001d011076
1796	midnightblue	Zm00001d011649
1797	midnightblue	Zm00001d011832
1798	midnightblue	Zm00001d012081
1799	midnightblue	Zm00001d012103
1800	midnightblue	Zm00001d012443
1801	midnightblue	Zm00001d012675
1802	midnightblue	Zm00001d013222
1803	midnightblue	Zm00001d013326
1804	midnightblue	Zm00001d013487
1805	midnightblue	Zm00001d013529
1806	midnightblue	Zm00001d013751
1807	midnightblue	Zm00001d014341
1808	midnightblue	Zm00001d014467
1809	midnightblue	Zm00001d014518
1810	midnightblue	Zm00001d014611
1811	midnightblue	Zm00001d014617
1812	midnightblue	Zm00001d014722
1813	midnightblue	Zm00001d015213
1814	midnightblue	Zm00001d015327
1815	midnightblue	Zm00001d015354
1816	midnightblue	Zm00001d015515
1817	midnightblue	Zm00001d015614
1818	midnightblue	Zm00001d016364
1819	midnightblue	Zm00001d016438
1820	midnightblue	Zm00001d016697
1821	midnightblue	Zm00001d017036
1822	midnightblue	Zm00001d017240
1823	midnightblue	Zm00001d017456
1824	midnightblue	Zm00001d017851
1825	midnightblue	Zm00001d017857
1826	midnightblue	Zm00001d017908
1827	midnightblue	Zm00001d017958
1828	midnightblue	Zm00001d018179
1829	midnightblue	Zm00001d018191
1830	midnightblue	Zm00001d018277
1831	midnightblue	Zm00001d018350
1832	midnightblue	Zm00001d018440
1833	midnightblue	Zm00001d018487
1834	midnightblue	Zm00001d018491
1835	midnightblue	Zm00001d018641
1836	midnightblue	Zm00001d018668
1837	midnightblue	Zm00001d018973
1838	midnightblue	Zm00001d020267
1839	midnightblue	Zm00001d020317
1840	midnightblue	Zm00001d020492
1841	midnightblue	Zm00001d020552
1842	midnightblue	Zm00001d020717
1843	midnightblue	Zm00001d021304
1844	midnightblue	Zm00001d021386
1845	midnightblue	Zm00001d021668
1846	midnightblue	Zm00001d021891
1847	midnightblue	Zm00001d021955
1848	midnightblue	Zm00001d022102
1849	midnightblue	Zm00001d022134
1850	midnightblue	Zm00001d022139
1851	midnightblue	Zm00001d022245
1852	midnightblue	Zm00001d022264
1853	midnightblue	Zm00001d022546
1854	midnightblue	Zm00001d022553
1855	midnightblue	Zm00001d024027
1856	midnightblue	Zm00001d024522
1857	midnightblue	Zm00001d024762
1858	midnightblue	Zm00001d025011
1859	midnightblue	Zm00001d025360
1860	midnightblue	Zm00001d025414
1861	midnightblue	Zm00001d025586
1862	midnightblue	Zm00001d025933
1863	midnightblue	Zm00001d026084
1864	midnightblue	Zm00001d026311
1865	midnightblue	Zm00001d026460
1866	midnightblue	Zm00001d026584
1867	midnightblue	Zm00001d027314
1868	midnightblue	Zm00001d027667
1869	midnightblue	Zm00001d028400
1870	midnightblue	Zm00001d028574
1871	midnightblue	Zm00001d028820
1872	midnightblue	Zm00001d029448
1873	midnightblue	Zm00001d030028
1874	midnightblue	Zm00001d031344
1875	midnightblue	Zm00001d031555
1876	midnightblue	Zm00001d031556
1877	midnightblue	Zm00001d031589
1878	midnightblue	Zm00001d031636
1879	midnightblue	Zm00001d031833
1880	midnightblue	Zm00001d032307
1881	midnightblue	Zm00001d032346
1882	midnightblue	Zm00001d032405
1883	midnightblue	Zm00001d032475
1884	midnightblue	Zm00001d032605
1885	midnightblue	Zm00001d032620
1886	midnightblue	Zm00001d032683
1887	midnightblue	Zm00001d033049
1888	midnightblue	Zm00001d033050
1889	midnightblue	Zm00001d033174
1890	midnightblue	Zm00001d033623
1891	midnightblue	Zm00001d033636
1892	midnightblue	Zm00001d033649
1893	midnightblue	Zm00001d033917
1894	midnightblue	Zm00001d033976
1895	midnightblue	Zm00001d034037
1896	midnightblue	Zm00001d034077
1897	midnightblue	Zm00001d034109
1898	midnightblue	Zm00001d034807
1899	midnightblue	Zm00001d035156
1900	midnightblue	Zm00001d035308
1901	midnightblue	Zm00001d035616
1902	midnightblue	Zm00001d036438
1903	midnightblue	Zm00001d037381
1904	midnightblue	Zm00001d037540
1905	midnightblue	Zm00001d037636
1906	midnightblue	Zm00001d037737
1907	midnightblue	Zm00001d037774
1908	midnightblue	Zm00001d037934
1909	midnightblue	Zm00001d038023
1910	midnightblue	Zm00001d038165
1911	midnightblue	Zm00001d038192
1912	midnightblue	Zm00001d038476
1913	midnightblue	Zm00001d038594
1914	midnightblue	Zm00001d038599
1915	midnightblue	Zm00001d038905
1916	midnightblue	Zm00001d039037
1917	midnightblue	Zm00001d039103
1918	midnightblue	Zm00001d039110
1919	midnightblue	Zm00001d039401
1920	midnightblue	Zm00001d039439
1921	midnightblue	Zm00001d039464
1922	midnightblue	Zm00001d039488
1923	midnightblue	Zm00001d039670
1924	midnightblue	Zm00001d039776
1925	midnightblue	Zm00001d039859
1926	midnightblue	Zm00001d039910
1927	midnightblue	Zm00001d040059
1928	midnightblue	Zm00001d040281
1929	midnightblue	Zm00001d041550
1930	midnightblue	Zm00001d041882
1931	midnightblue	Zm00001d042108
1932	midnightblue	Zm00001d042217
1933	midnightblue	Zm00001d042276
1934	midnightblue	Zm00001d042279
1935	midnightblue	Zm00001d042388
1936	midnightblue	Zm00001d042453
1937	midnightblue	Zm00001d042627
1938	midnightblue	Zm00001d042654
1939	midnightblue	Zm00001d042695
1940	midnightblue	Zm00001d042767
1941	midnightblue	Zm00001d042993
1942	midnightblue	Zm00001d043121
1943	midnightblue	Zm00001d043158
1944	midnightblue	Zm00001d043238
1945	midnightblue	Zm00001d043267
1946	midnightblue	Zm00001d043443
1947	midnightblue	Zm00001d043588
1948	midnightblue	Zm00001d043932
1949	midnightblue	Zm00001d044033
1950	midnightblue	Zm00001d044037
1951	midnightblue	Zm00001d044455
1952	midnightblue	Zm00001d044516
1953	midnightblue	Zm00001d044747
1954	midnightblue	Zm00001d044921
1955	midnightblue	Zm00001d045192
1956	midnightblue	Zm00001d045206
1957	midnightblue	Zm00001d045458
1958	midnightblue	Zm00001d045470
1959	midnightblue	Zm00001d045706
1960	midnightblue	Zm00001d046778
1961	midnightblue	Zm00001d046922
1962	midnightblue	Zm00001d047087
1963	midnightblue	Zm00001d047340
1964	midnightblue	Zm00001d047743
1965	midnightblue	Zm00001d048431
1966	midnightblue	Zm00001d049233
1967	midnightblue	Zm00001d049641
1968	midnightblue	Zm00001d051754
1969	midnightblue	Zm00001d052108
1970	midnightblue	Zm00001d052206
1971	midnightblue	Zm00001d052322
1972	midnightblue	Zm00001d052346
1973	midnightblue	Zm00001d052745
1974	midnightblue	Zm00001d053090
1975	midnightblue	Zm00001d053696
1976	midnightblue	Zm00001d053825
1977	midnightblue	Zm00001d053859
1978	greenyellow	Zm00001d002257
1979	greenyellow	Zm00001d004731
1980	greenyellow	Zm00001d005698
1981	greenyellow	Zm00001d005818
1982	greenyellow	Zm00001d005879
1983	greenyellow	Zm00001d005989
1984	greenyellow	Zm00001d007113
1985	greenyellow	Zm00001d008577
1986	greenyellow	Zm00001d009985
1987	greenyellow	Zm00001d010321
1988	greenyellow	Zm00001d012321
1989	greenyellow	Zm00001d013725
1990	greenyellow	Zm00001d013907
1991	greenyellow	Zm00001d014134
1992	greenyellow	Zm00001d014883
1993	greenyellow	Zm00001d016469
1994	greenyellow	Zm00001d016660
1995	greenyellow	Zm00001d017139
1996	greenyellow	Zm00001d017801
1997	greenyellow	Zm00001d018822
1998	greenyellow	Zm00001d019306
1999	greenyellow	Zm00001d020780
[truncated: 58 more rows]
